# Supplementary material for: Identification of sequence variants associated with severe microtia-astresia by targeted sequencing
Source: BMC Med Genomics. 2019 Jan 28;12:28. doi: 10.1186/s12920-019-0475-x (PMC6348636; doi:10.1186/s12920-019-0475-x)
Supplement: Supplementary file 4 — Individual variant-association test results. For the common variants ((MAF ≥ 0.01 in the 1KG Project)), the Plink software was used to search for single variants that might increase microtia-atresia risk. The Bonferroni-corrected significance level (P = 4.95 × 10− 5) was used to identify the significant variants. (XLSX 113 kb) [file 12920_2019_475_MOESM4_ESM.xlsx]

## Sheet: Sheet1
CHR	SNP	BP	A1	F_A	F_U	A2	CHISQ	P	OR	SE	L95	U95	Gene Symbol
11	rs12288387	6676884	G	0.475	0	A	214	1.847e-48	NA	NA	NA	NA	DCHS1
1	rs144123706	155204694	T	0.3625	0	C	160.2	1.042e-36	NA	NA	NA	NA	GBA
14	rs138913315	101315972	T	0.1	0.02163	C	12.45	0.0004183	5.025	0.5025	1.877	13.45	MEG3
10	rs4148941	73768992	A	0.625	0.4111	C	12.43	0.0004221	2.388	0.2515	1.459	3.909	CHST3
10	rs4148946	73770073	T	0.625	0.4111	C	12.43	0.0004221	2.388	0.2515	1.459	3.909	CHST3
10	rs4148949	73770651	C	0.625	0.4111	T	12.43	0.0004221	2.388	0.2515	1.459	3.909	CHST3
10	rs1871451	73772161	T	0.625	0.4111	G	12.43	0.0004221	2.388	0.2515	1.459	3.909	CHST3
10	rs1871452	73772661	A	0.625	0.4111	T	12.43	0.0004221	2.388	0.2515	1.459	3.909	CHST3
21	rs2839228	47786817	C	0.35	0.1803	G	11.75	0.00061	2.448	0.2669	1.451	4.13	PCNT
1	rs138107254	6094648	A	0.075	0.01442	C	10.43	0.00124	5.541	0.591	1.74	17.64	KCNAB2
21	rs2839223	47777063	G	0.3375	0.1803	A	10.15	0.001442	2.316	0.2686	1.368	3.922	PCNT
21	rs2249060	47773177	T	0.3375	0.1827	C	9.773	0.001771	2.279	0.2683	1.347	3.856	PCNT
21	rs8131546	47783796	T	0.3375	0.1827	C	9.773	0.001771	2.279	0.2683	1.347	3.856	PCNT
21	rs2839227	47786524	G	0.3375	0.1851	A	9.405	0.002164	2.243	0.268	1.326	3.793	PCNT
4	rs2291157	5721021	C	0.35	0.1971	A	9.087	0.002575	2.193	0.2648	1.305	3.686	EVC
21	rs6518289	47787002	T	0.3375	0.1875	C	9.047	0.002632	2.208	0.2677	1.306	3.731	PCNT
2	rs149117087	227886785	A	0.075	0.01683	T	8.896	0.002857	4.737	0.5705	1.549	14.49	COL4A4
23	rs20539	44938563	A	0.5	0.2956	G	8.521	0.003511	2.383	0.3034	1.315	4.319	KDM6A
3	rs9863910	70014447	C	0.1125	0.03606	T	8.515	0.003523	3.389	0.4409	1.428	8.041	MITF
3	rs2131025	70015647	C	0.1125	0.03606	T	8.515	0.003523	3.389	0.4409	1.428	8.041	MITF
2	rs12478279	72359518	G	0.1375	0.05048	A	8.418	0.003715	2.999	0.3944	1.384	6.496	CYP26B1
10	rs1649166	123241383	C	0.5625	0.3894	T	8.266	0.00404	2.016	0.2468	1.243	3.27	FGFR2
1	rs12076209	6094800	G	0.225	0.1106	A	7.817	0.005176	2.335	0.31	1.272	4.288	KCNAB2
4	rs2280205	9909923	A	0.3375	0.1971	G	7.712	0.005486	2.075	0.2666	1.23	3.499	SLC2A9
10	rs12172746	73771282	T	0.4625	0.3053	C	7.493	0.006194	1.958	0.2482	1.204	3.185	CHST3
10	rs56218110	73772216	A	0.4625	0.3053	G	7.493	0.006194	1.958	0.2482	1.204	3.185	CHST3
10	rs730722	73772650	C	0.4625	0.3053	G	7.493	0.006194	1.958	0.2482	1.204	3.185	CHST3
21	rs7279204	47808679	T	0.3	0.1707	C	7.247	0.007101	2.082	0.2766	1.211	3.581	PCNT
21	rs6518291	47821588	G	0.3	0.1707	A	7.247	0.007101	2.082	0.2766	1.211	3.581	PCNT
21	rs9983522	47851796	A	0.3	0.1707	G	7.247	0.007101	2.082	0.2766	1.211	3.581	PCNT
14	rs181084171	101351176	T	0.0375	0.004808	C	7.186	0.007346	8.065	0.9213	1.326	49.07	RTL1
12	rs3782356	49420078	T	0.0625	0.01442	C	7.152	0.00749	4.556	0.6184	1.356	15.31	KMT2D
21	rs2070426	47850484	G	0.225	0.3798	C	7.024	0.008042	0.4741	0.2862	0.2706	0.8307	PCNT
10	rs4148944	73769543	A	0.4375	0.2885	G	6.937	0.008443	1.919	0.25	1.175	3.132	CHST3
1	rs2493292	3328659	T	0.05	0.009615	C	6.896	0.00864	5.421	0.718	1.327	22.15	PRDM16
21	rs2073376	47851753	A	0.225	0.375	G	6.629	0.01003	0.4839	0.2863	0.2761	0.848	PCNT
14	rs10144253	101325962	C	0.5875	0.4351	T	6.275	0.01225	1.849	0.2477	1.138	3.005	MEG3
11	rs116996553	17538989	T	0.0875	0.02885	C	6.266	0.01231	3.228	0.4923	1.23	8.473	USH1C
14	rs7141618	101325294	A	0.1	0.2188	G	5.923	0.01495	0.3968	0.3911	0.1844	0.8541	MEG3
2	rs2059422	148690055	A	0.35	0.4976	G	5.863	0.01546	0.5437	0.2541	0.3304	0.8946	ORC4
2	rs897172	148778272	A	0.35	0.4976	G	5.863	0.01546	0.5437	0.2541	0.3304	0.8946	ORC4
21	rs17371795	47855876	G	0.2875	0.1731	A	5.673	0.01723	1.928	0.279	1.116	3.331	PCNT
10	rs17297481	73770128	A	0.2125	0.1154	G	5.557	0.01841	2.069	0.3134	1.119	3.824	CHST3
14	rs35458454	101296662	C	0.1	0.2139	T	5.537	0.01862	0.4082	0.3914	0.1896	0.8792	MEG3
14	rs77115877	61180693	A	0.0875	0.03125	T	5.486	0.01917	2.973	0.4858	1.147	7.702	SIX4
1	rs4908772	6159032	A	0.3625	0.238	G	5.434	0.01975	1.821	0.2595	1.095	3.028	KCNAB2
2	rs17232085	148690011	C	0.05	0.01202	T	5.433	0.01976	4.326	0.6823	1.136	16.48	ORC4
2	rs17232064	148691345	A	0.05	0.01202	G	5.433	0.01976	4.326	0.6823	1.136	16.48	ORC4
2	rs17225677	148692233	G	0.05	0.01202	A	5.433	0.01976	4.326	0.6823	1.136	16.48	ORC4
3	rs28673064	189349247	A	0.35	0.2284	T	5.323	0.02104	1.819	0.2619	1.089	3.04	TP63
18	rs12456284	48609968	G	0.5	0.363	A	5.32	0.02108	1.755	0.2458	1.084	2.841	SMAD4
14	rs7158663	101319424	A	0.1375	0.2572	G	5.304	0.02128	0.4604	0.3435	0.2348	0.9026	MEG3
4	rs72928772	126237971	T	0.1875	0.09856	C	5.3	0.02133	2.111	0.3303	1.105	4.033	FAT4
1	rs201071654	216011364	A	0.0375	0.007212	G	5.151	0.02324	5.364	0.8259	1.063	27.07	USH2A
17	rs375909325	38512919	T	0.0375	0.007212	G	5.151	0.02324	5.364	0.8259	1.063	27.07	RARA
17	rs368586881	38512920	T	0.0375	0.007212	A	5.151	0.02324	5.364	0.8259	1.063	27.07	RARA
21	rs200426591	47831697	A	0.0375	0.007212	G	5.151	0.02324	5.364	0.8259	1.063	27.07	PCNT
4	rs1801708	148402369	A	0.4375	0.3077	G	5.124	0.02359	1.75	0.2492	1.074	2.852	EDNRA
13	rs618733	28195049	G	0.375	0.512	T	5.041	0.02476	0.5718	0.2509	0.3497	0.9351	POLR1D
18	rs3819122	48610831	C	0.5625	0.4303	A	4.736	0.02954	1.702	0.2462	1.051	2.758	SMAD4
14	rs10132552	101301012	C	0.175	0.2933	T	4.716	0.02988	0.5112	0.3133	0.2766	0.9447	MEG3
14	rs4906022	101302086	T	0.175	0.2933	C	4.716	0.02988	0.5112	0.3133	0.2766	0.9447	MEG3
14	rs4378559	101302295	T	0.175	0.2933	C	4.716	0.02988	0.5112	0.3133	0.2766	0.9447	MEG3
14	rs12890215	101302305	C	0.175	0.2933	T	4.716	0.02988	0.5112	0.3133	0.2766	0.9447	MEG3
4	rs4074895	8873450	G	0.075	0.1707	C	4.683	0.03046	0.394	0.444	0.165	0.9407	HMX1
14	rs1998052	101319914	T	0.0375	0.1178	C	4.609	0.03181	0.2918	0.6078	0.08866	0.9605	MEG3
14	rs1884540	101300273	T	0.175	0.2909	C	4.547	0.03298	0.5172	0.3134	0.2798	0.9559	MEG3
10	rs3135817	123241373	T	0.2625	0.387	C	4.479	0.03432	0.5637	0.2733	0.3299	0.9632	FGFR2
2	rs10178458	228111435	T	0.15	0.07692	C	4.432	0.03526	2.118	0.3632	1.039	4.315	COL4A3
2	rs6436669	228113175	A	0.15	0.07692	G	4.432	0.03526	2.118	0.3632	1.039	4.315	COL4A3
23	rs141254979	63410647	A	0.03846	0.006289	G	4.326	0.03754	6.32	1.012	0.8704	45.89	AMER1
1	rs1056866	6161075	A	0.2875	0.4087	T	4.143	0.0418	0.5839	0.2664	0.3464	0.9842	KCNAB2
14	rs61755995	51219349	A	0.0625	0.1466	G	4.117	0.04245	0.388	0.4822	0.1508	0.9983	NIN
11	rs111033279	17552969	G	0.075	0.02885	A	4.087	0.04322	2.73	0.5157	0.9934	7.501	USH1C
2	rs2241057	72361960	G	0.15	0.07933	A	4.062	0.04385	2.048	0.3619	1.008	4.163	CYP26B1
5	rs2303650	94826655	A	0.1875	0.1082	C	3.971	0.0463	1.903	0.3271	1.002	3.612	TTC37
5	rs17084873	94861118	C	0.1875	0.1082	G	3.971	0.0463	1.903	0.3271	1.002	3.612	TTC37
1	rs2229002	6158562	G	0.3	0.4183	A	3.913	0.04791	0.5961	0.2634	0.3557	0.9989	KCNAB2
23	rs2230018	44929077	A	0.25	0.3899	C	3.753	0.0527	0.5215	0.3403	0.2677	1.016	KDM6A
1	rs555366098	6160530	G	0.0375	0.009615	A	3.75	0.05282	4.013	0.7738	0.8807	18.29	KCNAB2
2	rs139092725	223065604	A	0.0375	0.009615	G	3.75	0.05282	4.013	0.7738	0.8807	18.29	PAX3
2	rs75940419	227870576	T	0.0375	0.009615	A	3.75	0.05282	4.013	0.7738	0.8807	18.29	COL4A4
11	rs115452181	69625164	T	0.0375	0.009615	C	3.75	0.05282	4.013	0.7738	0.8807	18.29	FGF3
17	rs146019623	44840711	C	0.0375	0.009615	G	3.75	0.05282	4.013	0.7738	0.8807	18.29	WNT3
1	rs3820416	170707675	C	0.15	0.08173	T	3.717	0.05387	1.983	0.3607	0.9778	4.02	PRRX1
14	rs8017327	61177674	A	0.2	0.1202	G	3.705	0.05426	1.83	0.3176	0.982	3.41	SIX4
2	rs55707322	72358959	A	0.1625	0.09135	C	3.682	0.05499	1.93	0.3476	0.9766	3.814	CYP26B1
2	rs2241059	72359312	G	0.1625	0.09135	A	3.682	0.05499	1.93	0.3476	0.9766	3.814	CYP26B1
5	rs1062075	94799778	G	0.1875	0.1106	A	3.681	0.05504	1.856	0.3263	0.9791	3.519	TTC37
5	rs1139114	94799853	G	0.1875	0.1106	A	3.681	0.05504	1.856	0.3263	0.9791	3.519	TTC37
5	rs1139111	94799882	G	0.1875	0.1106	C	3.681	0.05504	1.856	0.3263	0.9791	3.519	TTC37
8	rs142946078	144991205	T	0.0875	0.03846	C	3.649	0.05611	2.397	0.4707	0.9529	6.031	PLEC
11	rs2659872	6651810	G	0.325	0.4399	A	3.633	0.05663	0.613	0.2583	0.3695	1.017	DCHS1
6	rs1064250	70926334	G	0.175	0.2764	A	3.588	0.0582	0.5552	0.314	0.3	1.027	COL9A1
14	rs12897172	101299959	A	0.1	0.1875	C	3.584	0.05833	0.4815	0.3933	0.2228	1.041	MEG3
14	rs12878222	101299960	C	0.1	0.1875	T	3.584	0.05833	0.4815	0.3933	0.2228	1.041	MEG3
14	rs11160606	101301261	T	0.1625	0.262	C	3.583	0.05837	0.5465	0.3229	0.2902	1.029	MEG3
14	rs1950628	101301438	T	0.1625	0.262	C	3.583	0.05837	0.5465	0.3229	0.2902	1.029	MEG3
4	rs5335	148463840	C	0.55	0.4351	G	3.574	0.05868	1.587	0.2455	0.9807	2.568	EDNRA
2	rs3768686	148692776	C	0.275	0.3846	T	3.471	0.06247	0.6069	0.2699	0.3576	1.03	ORC4
2	rs1479	113975104	G	0.0375	0.1034	T	3.459	0.06289	0.338	0.6101	0.1022	1.117	PAX8
3	rs75054661	45433126	A	0.0375	0.1034	G	3.459	0.06289	0.338	0.6101	0.1022	1.117	LARS2
5	rs1062083	94799762	A	0.1875	0.113	T	3.407	0.06494	1.812	0.3256	0.957	3.43	TTC37
5	rs1062077	94799767	C	0.1875	0.113	T	3.407	0.06494	1.812	0.3256	0.957	3.43	TTC37
5	rs1062073	94799799	C	0.1875	0.113	T	3.407	0.06494	1.812	0.3256	0.957	3.43	TTC37
14	rs151201281	77742078	A	0.05	0.01683	G	3.405	0.065	3.075	0.6391	0.8787	10.76	POMT2
5	rs9885158	94800222	T	0.175	0.1034	A	3.385	0.06579	1.84	0.3354	0.9535	3.551	TTC37
7	rs112935076	82993568	C	0.175	0.1034	T	3.385	0.06579	1.84	0.3354	0.9535	3.551	SEMA3E
7	rs73709849	82994067	G	0.175	0.1034	C	3.385	0.06579	1.84	0.3354	0.9535	3.551	SEMA3E
7	rs3801661	82996706	T	0.175	0.1034	A	3.385	0.06579	1.84	0.3354	0.9535	3.551	SEMA3E
2	rs2307394	148716428	T	0.4	0.5096	C	3.226	0.07249	0.6415	0.2484	0.3942	1.044	ORC4
1	rs3748837	3350409	A	0.2	0.2981	G	3.186	0.07428	0.5887	0.2994	0.3274	1.059	PRDM16
1	rs17317411	209961314	C	0.0875	0.04087	T	3.169	0.07505	2.251	0.4668	0.9015	5.619	IRF6
14	rs3809406	101314397	C	0.1875	0.1154	A	3.147	0.07607	1.769	0.325	0.9358	3.345	MEG3
4	rs1039808	126239986	T	0.3375	0.2428	C	3.143	0.07623	1.589	0.2626	0.9495	2.659	FAT4
14	rs2073347	51223789	C	0.45	0.3462	T	3.13	0.07688	1.545	0.2472	0.9519	2.509	NIN
17	rs2304986	42928054	T	0.525	0.4183	C	3.109	0.07786	1.537	0.245	0.9511	2.485	EFTUD2
13	rs1945507	39460486	C	0.3625	0.4688	G	3.058	0.08032	0.6444	0.2525	0.3929	1.057	FREM2
13	rs1945505	39460657	C	0.3625	0.4688	T	3.058	0.08032	0.6444	0.2525	0.3929	1.057	FREM2
6	rs1675414	10412188	C	0.1125	0.1947	T	3.053	0.08058	0.5243	0.3749	0.2515	1.093	TFAP2A
4	rs12508222	126370647	A	0.2125	0.137	G	3.012	0.08267	1.7	0.3083	0.9288	3.11	FAT4
7	rs61729612	83037731	G	0.2125	0.137	C	3.012	0.08267	1.7	0.3083	0.9288	3.11	SEMA3E
3	rs117110703	43761686	G	0.075	0.03365	A	2.964	0.08513	2.328	0.5041	0.8669	6.253	ABHD5
14	rs1983764	51192659	A	0.425	0.3269	G	2.865	0.09052	1.522	0.2491	0.9338	2.48	NIN
7	rs2723017	82995006	T	0.175	0.1082	A	2.859	0.09086	1.749	0.3339	0.9089	3.365	SEMA3E
8	rs61529674	144994566	A	0.15	0.08894	G	2.81	0.0937	1.808	0.3574	0.8973	3.642	PLEC
10	rs3740129	73767859	A	0.15	0.08894	G	2.81	0.0937	1.808	0.3574	0.8973	3.642	CHST3
13	rs1945508	39457850	A	0.2375	0.3317	G	2.754	0.09702	0.6275	0.2826	0.3606	1.092	FREM2
13	rs7337135	39458116	C	0.2375	0.3317	T	2.754	0.09702	0.6275	0.2826	0.3606	1.092	FREM2
13	rs2184141	39458405	A	0.2375	0.3317	G	2.754	0.09702	0.6275	0.2826	0.3606	1.092	FREM2
13	rs2225623	39459484	A	0.2375	0.3317	G	2.754	0.09702	0.6275	0.2826	0.3606	1.092	FREM2
13	rs6563648	39459694	T	0.2375	0.3317	C	2.754	0.09702	0.6275	0.2826	0.3606	1.092	FREM2
13	rs7327529	39460466	A	0.2375	0.3317	T	2.754	0.09702	0.6275	0.2826	0.3606	1.092	FREM2
11	rs2659871	6652618	T	0.3375	0.4375	C	2.752	0.09714	0.655	0.2563	0.3964	1.082	DCHS1
16	rs3218730	88873790	T	0.0375	0.01202	C	2.745	0.09754	3.203	0.7408	0.7498	13.68	CDT1
16	rs3743548	88874729	G	0.0375	0.01202	C	2.745	0.09754	3.203	0.7408	0.7498	13.68	CDT1
16	rs188631314	88875248	A	0.0375	0.01202	C	2.745	0.09754	3.203	0.7408	0.7498	13.68	CDT1
13	rs9532292	39433606	G	0.325	0.4231	A	2.674	0.102	0.6566	0.2585	0.3956	1.09	FREM2
13	rs9548522	39456352	A	0.3625	0.4615	G	2.664	0.1026	0.6634	0.2525	0.4044	1.088	FREM2
13	rs7324632	39457064	C	0.3625	0.4615	G	2.664	0.1026	0.6634	0.2525	0.4044	1.088	FREM2
14	rs45488502	101325827	T	0.025	0.07452	C	2.649	0.1036	0.3184	0.7401	0.07466	1.358	MEG3
4	rs6847454	126238924	T	0.3375	0.25	A	2.643	0.104	1.528	0.2622	0.9142	2.555	FAT4
7	rs2722985	83037751	C	0.2125	0.1418	A	2.583	0.108	1.633	0.3073	0.894	2.982	SEMA3E
14	rs3742396	101319655	G	0.5375	0.4399	A	2.577	0.1084	1.48	0.245	0.9154	2.392	MEG3
14	rs10140023	51188341	G	0.45	0.3558	A	2.553	0.1101	1.482	0.247	0.9131	2.404	NIN
9	rs1051445	132484782	C	0.2625	0.1851	T	2.536	0.1113	1.567	0.2837	0.8986	2.733	PRRX2
8	rs56115941	72110251	G	0.125	0.07212	A	2.531	0.1116	1.838	0.3876	0.8599	3.929	EYA1
11	rs4758443	6648424	A	0.3375	0.4327	G	2.5	0.1138	0.6679	0.2563	0.4042	1.104	DCHS1
1	rs143805931	170708276	G	0.0125	0.05288	A	2.475	0.1157	0.2267	1.03	0.03012	1.706	PRRX1
18	rs78109479	9400265	T	0.025	0.07212	G	2.468	0.1162	0.3299	0.7408	0.07724	1.409	TWSG1
14	rs11376	51204996	T	0.425	0.3341	C	2.439	0.1184	1.473	0.2489	0.9043	2.399	NIN
4	rs5342	148464771	G	0.4625	0.3702	A	2.414	0.1202	1.464	0.2462	0.9036	2.372	EDNRA
14	rs3742391	101299065	T	0.55	0.4567	C	2.342	0.1259	1.454	0.2453	0.8988	2.351	MEG3
14	rs12882191	51224374	T	0.4125	0.3245	G	2.319	0.1278	1.461	0.2501	0.8952	2.386	NIN
1	rs10779261	216595306	C	0.125	0.1971	T	2.31	0.1286	0.5819	0.3598	0.2874	1.178	USH2A
23	rs2272945	107829907	C	0.2115	0.1321	G	2.299	0.1294	1.763	0.3778	0.8408	3.697	COL4A5
23	rs2272946	107834453	G	0.2115	0.1321	T	2.299	0.1294	1.763	0.3778	0.8408	3.697	COL4A5
23	rs7884085	107845128	C	0.2115	0.1321	T	2.299	0.1294	1.763	0.3778	0.8408	3.697	COL4A5
23	rs3747408	107850076	A	0.2115	0.1321	G	2.299	0.1294	1.763	0.3778	0.8408	3.697	COL4A5
23	rs2273051	107909784	G	0.2115	0.1321	A	2.299	0.1294	1.763	0.3778	0.8408	3.697	COL4A5
13	rs11149483	28241061	C	0.275	0.1995	T	2.291	0.1301	1.522	0.2788	0.8811	2.628	POLR1D
1	rs3767698	216498911	C	0.1	0.05529	A	2.289	0.1303	1.899	0.43	0.8173	4.41	USH2A
12	rs3741626	49434409	A	0.025	0.06971	G	2.289	0.1303	0.3422	0.7415	0.07999	1.464	KMT2D
1	rs12121907	170632808	T	0.125	0.07452	C	2.255	0.1332	1.774	0.3862	0.8323	3.782	PRRX1
1	rs78409374	3353316	T	0.05	0.1034	C	2.228	0.1356	0.4565	0.5377	0.1592	1.31	PRDM16
13	rs1945504	39460823	T	0.55	0.4591	C	2.222	0.1361	1.44	0.2453	0.8902	2.329	FREM2
1	rs2173049	2240006	T	0.1	0.1659	C	2.22	0.1363	0.5588	0.3953	0.2575	1.213	SKI
13	rs5351	78475313	C	0.225	0.3077	T	2.209	0.1372	0.6532	0.288	0.3714	1.149	EDNRB
6	rs3734444	55739553	G	0.1125	0.1803	A	2.192	0.1387	0.5763	0.3761	0.2758	1.205	BMP5
22	rs41258424	19771064	A	0.3625	0.4519	C	2.18	0.1398	0.6896	0.2526	0.4203	1.131	TBX1
1	rs4253963	216592003	T	0.125	0.1947	C	2.177	0.1401	0.5908	0.36	0.2917	1.197	USH2A
1	rs77364440	215797822	G	0.025	0.007212	A	2.128	0.1447	3.53	0.9212	0.5803	21.47	USH2A
2	rs45501393	223086092	A	0.025	0.007212	G	2.128	0.1447	3.53	0.9212	0.5803	21.47	PAX3
4	rs528765554	79229320	T	0.025	0.007212	C	2.128	0.1447	3.53	0.9212	0.5803	21.47	FRAS1
4	rs117682686	79463760	A	0.025	0.007212	G	2.128	0.1447	3.53	0.9212	0.5803	21.47	FRAS1
8	rs16926453	61654207	C	0.025	0.007212	T	2.128	0.1447	3.53	0.9212	0.5803	21.47	CHD7
8	rs78472570	116599443	C	0.025	0.007212	G	2.128	0.1447	3.53	0.9212	0.5803	21.47	TRPS1
10	rs534463809	102768248	A	0.025	0.007212	G	2.128	0.1447	3.53	0.9212	0.5803	21.47	PDZD7
12	rs150958775	66909431	A	0.025	0.007212	G	2.128	0.1447	3.53	0.9212	0.5803	21.47	GRIP1
14	rs190724780	61180042	T	0.025	0.007212	A	2.128	0.1447	3.53	0.9212	0.5803	21.47	SIX4
10	rs4148943	73769507	T	0.1625	0.1058	C	2.123	0.1451	1.64	0.3424	0.8384	3.21	CHST3
10	rs731027	73772336	C	0.1625	0.1058	T	2.123	0.1451	1.64	0.3424	0.8384	3.21	CHST3
10	rs730720	73772762	T	0.1625	0.1058	C	2.123	0.1451	1.64	0.3424	0.8384	3.21	CHST3
8	rs117125307	97156626	A	0.05	0.02163	G	2.115	0.1458	2.38	0.6138	0.7147	7.926	GDF6
10	rs140500823	73773094	T	0.05	0.02163	C	2.115	0.1458	2.38	0.6138	0.7147	7.926	CHST3
3	rs117630969	43732466	T	0.075	0.03846	C	2.113	0.146	2.027	0.4952	0.768	5.35	ABHD5
3	rs141365045	43732496	A	0.075	0.03846	G	2.113	0.146	2.027	0.4952	0.768	5.35	ABHD5
13	rs12720105	78549551	C	0.35	0.4375	A	2.104	0.1469	0.6923	0.2544	0.4205	1.14	EDNRB
3	rs35592567	189614636	T	0.225	0.1587	C	2.1	0.1473	1.54	0.2995	0.856	2.769	TP63
13	rs17058435	39266167	C	0.0125	0.04808	T	2.095	0.1478	0.2506	1.032	0.03315	1.895	FREM2
2	rs1478	113975066	G	0.05	0.101	T	2.071	0.1501	0.4687	0.5382	0.1632	1.346	PAX8
7	rs2522206	19157025	T	0.0375	0.01442	C	2.006	0.1567	2.662	0.7179	0.6519	10.87	TWIST1
8	rs191863619	144998424	A	0.0375	0.01442	G	2.006	0.1567	2.662	0.7179	0.6519	10.87	PLEC
13	rs2232676	28195972	T	0.0375	0.01442	C	2.006	0.1567	2.662	0.7179	0.6519	10.87	POLR1D
16	rs475667	88870967	C	0.175	0.1178	T	1.981	0.1593	1.589	0.3312	0.8301	3.041	CDT1
1	rs2797234	215848587	C	0.225	0.3029	T	1.975	0.1599	0.6682	0.2882	0.3798	1.176	USH2A
11	rs997263	6655433	A	0.3625	0.4471	G	1.956	0.1619	0.7031	0.2526	0.4286	1.154	DCHS1
13	rs9576597	39262435	G	0.1	0.1611	C	1.949	0.1627	0.5788	0.3958	0.2664	1.257	FREM2
4	rs6824160	126402890	A	0.1625	0.2332	G	1.942	0.1635	0.6381	0.3245	0.3378	1.205	FAT4
8	rs77006429	144994581	A	0.025	0.0649	G	1.941	0.1636	0.3694	0.7433	0.08607	1.586	PLEC
2	rs1054415	227867439	C	0.1125	0.1755	G	1.929	0.1649	0.5956	0.3766	0.2847	1.246	COL4A4
2	rs56196639	227871797	A	0.1125	0.1755	G	1.929	0.1649	0.5956	0.3766	0.2847	1.246	COL4A4
1	rs117433242	2240506	T	0.05	0.09856	C	1.918	0.1661	0.4814	0.5387	0.1675	1.384	SKI
3	rs188657915	52188409	T	0.0125	0.04567	A	1.908	0.1672	0.2645	1.033	0.0349	2.004	POC1A
17	rs2304987	42927965	A	0.2875	0.3678	G	1.889	0.1693	0.6936	0.2671	0.4109	1.171	EFTUD2
7	rs302114	83278227	C	0.3	0.2284	A	1.888	0.1694	1.448	0.2705	0.8522	2.461	SEMA3E
12	rs2070739	48367976	T	0.35	0.4327	C	1.884	0.1699	0.706	0.2544	0.4288	1.162	COL2A1
13	rs9603463	39455266	A	0.55	0.4663	G	1.881	0.1702	1.399	0.2453	0.8648	2.262	FREM2
7	rs141625803	16255722	G	0.0625	0.03125	A	1.874	0.1711	2.067	0.5411	0.7157	5.968	ISPD
6	rs607156	70981786	G	0.15	0.09856	A	1.86	0.1726	1.614	0.3537	0.807	3.228	COL9A1
10	rs11003861	55563239	G	0.2375	0.1731	C	1.859	0.1728	1.488	0.293	0.8381	2.642	PCDH15
14	rs10147988	101297515	G	0.325	0.4062	A	1.857	0.173	0.7037	0.2587	0.4238	1.169	MEG3
14	rs3087918	101297963	G	0.325	0.4062	T	1.857	0.173	0.7037	0.2587	0.4238	1.169	MEG3
14	rs3087917	101298031	G	0.325	0.4062	A	1.857	0.173	0.7037	0.2587	0.4238	1.169	MEG3
13	rs11029	28239940	C	0.275	0.2067	G	1.836	0.1754	1.455	0.2781	0.8439	2.51	POLR1D
10	rs4148947	73770117	C	0.175	0.1202	T	1.793	0.1805	1.553	0.3306	0.8122	2.968	CHST3
5	rs25640	118811533	A	0.5625	0.4808	G	1.793	0.1806	1.389	0.2458	0.8577	2.248	HSD17B4
12	rs2276454	48376291	G	0.35	0.4303	A	1.779	0.1823	0.7129	0.2545	0.433	1.174	COL2A1
4	rs60582583	5755516	A	0.025	0.0625	T	1.771	0.1832	0.3846	0.7442	0.08944	1.654	EVC
4	rs78711748	79166478	T	0.075	0.04087	A	1.768	0.1836	1.903	0.4914	0.7263	4.986	FRAS1
4	rs345528	79229302	G	0.075	0.04087	A	1.768	0.1836	1.903	0.4914	0.7263	4.986	FRAS1
10	rs7896093	55564355	C	0.075	0.04087	T	1.768	0.1836	1.903	0.4914	0.7263	4.986	PCDH15
13	rs2232679	28196033	C	0.075	0.1274	G	1.758	0.1849	0.5553	0.4492	0.2302	1.339	POLR1D
1	rs57743955	1982013	T	0.1125	0.06971	C	1.736	0.1876	1.692	0.4028	0.7681	3.725	PRKCZ
5	rs2071240	149755744	C	0.1625	0.1106	G	1.726	0.1889	1.561	0.341	0.7999	3.045	TCOF1
6	rs118042860	10398353	T	0.0125	0.04327	C	1.724	0.1891	0.2799	1.035	0.03683	2.127	TFAP2A
22	rs9680615	19770886	A	0.0125	0.04327	G	1.724	0.1891	0.2799	1.035	0.03683	2.127	TBX1
5	rs28943592	118872184	T	0.1	0.0601	C	1.72	0.1897	1.738	0.426	0.7541	4.005	HSD17B4
2	rs874898	113974196	C	0.2125	0.2837	G	1.715	0.1904	0.6815	0.2942	0.3829	1.213	PAX8
10	rs11003860	55563013	G	0.2375	0.1755	A	1.708	0.1912	1.464	0.2926	0.8247	2.597	PCDH15
7	rs929387	42005678	G	0.15	0.2139	A	1.692	0.1934	0.6484	0.3352	0.3362	1.251	GLI3
1	rs12037306	3352009	A	0.2375	0.3101	G	1.689	0.1937	0.693	0.2833	0.3977	1.207	PRDM16
14	rs117763835	101325416	G	0.0625	0.1106	A	1.681	0.1948	0.5362	0.4876	0.2062	1.394	MEG3
17	rs35359801	44841209	A	0.35	0.4279	C	1.676	0.1954	0.72	0.2545	0.4372	1.186	WNT3
1	rs79408112	3352175	A	0.05	0.02404	G	1.649	0.1991	2.137	0.6047	0.6533	6.99	PRDM16
1	rs60590154	215796575	G	0.05	0.02404	A	1.649	0.1991	2.137	0.6047	0.6533	6.99	USH2A
1	rs59319848	215797128	T	0.05	0.02404	G	1.649	0.1991	2.137	0.6047	0.6533	6.99	USH2A
1	rs57311096	215797249	T	0.05	0.02404	A	1.649	0.1991	2.137	0.6047	0.6533	6.99	USH2A
1	rs76999298	215797772	C	0.05	0.02404	G	1.649	0.1991	2.137	0.6047	0.6533	6.99	USH2A
1	rs75496213	215797935	C	0.05	0.02404	A	1.649	0.1991	2.137	0.6047	0.6533	6.99	USH2A
1	rs117426382	215798099	A	0.05	0.02404	G	1.649	0.1991	2.137	0.6047	0.6533	6.99	USH2A
1	rs77634617	215798154	T	0.05	0.02404	C	1.649	0.1991	2.137	0.6047	0.6533	6.99	USH2A
1	rs77919435	215798221	G	0.05	0.02404	A	1.649	0.1991	2.137	0.6047	0.6533	6.99	USH2A
1	rs75610910	215798932	C	0.05	0.02404	A	1.649	0.1991	2.137	0.6047	0.6533	6.99	USH2A
1	rs7531580	215799074	G	0.05	0.02404	T	1.649	0.1991	2.137	0.6047	0.6533	6.99	USH2A
1	rs58257972	215799170	C	0.05	0.02404	T	1.649	0.1991	2.137	0.6047	0.6533	6.99	USH2A
1	rs41308435	215808022	C	0.05	0.02404	T	1.649	0.1991	2.137	0.6047	0.6533	6.99	USH2A
16	rs1965024	51173559	G	0.225	0.2957	A	1.647	0.1994	0.6916	0.2885	0.3929	1.217	SALL1
18	rs1062359	9402174	G	0.3625	0.2909	A	1.632	0.2014	1.386	0.2564	0.8387	2.291	TWSG1
14	rs77658190	101300843	A	0.5125	0.4351	G	1.626	0.2023	1.365	0.2446	0.8452	2.204	MEG3
14	rs11160608	101313093	C	0.375	0.4519	A	1.612	0.2043	0.7277	0.2511	0.4448	1.19	MEG3
14	rs4906023	101315668	G	0.375	0.4519	A	1.612	0.2043	0.7277	0.2511	0.4448	1.19	MEG3
2	rs80289874	45232568	T	0.025	0.0601	C	1.606	0.2051	0.401	0.7452	0.09307	1.728	SIX2
8	rs2440199	97156411	C	0.3125	0.2452	T	1.596	0.2065	1.399	0.2668	0.8295	2.36	GDF6
11	rs1064074	17519742	G	0.2	0.2668	C	1.573	0.2098	0.6869	0.3007	0.381	1.238	USH1C
19	rs2341097	46268902	T	0.2	0.2668	C	1.573	0.2098	0.6869	0.3007	0.381	1.238	SIX5
9	rs4527950	117267472	T	0.1	0.1538	G	1.568	0.2105	0.6111	0.3967	0.2808	1.33	DFNB31
9	rs10759714	117267591	T	0.1	0.1538	C	1.568	0.2105	0.6111	0.3967	0.2808	1.33	DFNB31
1	rs3789527	6160870	A	0.1375	0.1971	G	1.565	0.2109	0.6493	0.3473	0.3288	1.283	KCNAB2
9	rs28441121	132484793	G	0.2375	0.1779	C	1.565	0.2109	1.44	0.2923	0.8117	2.553	PRRX2
5	rs10063424	169535522	T	0	0.01923	C	1.564	0.2111	0	inf	0	nan	FOXI1
5	rs6555887	169536055	G	0	0.01923	A	1.564	0.2111	0	inf	0	nan	FOXI1
11	rs11040936	6648573	C	0.1125	0.1683	T	1.558	0.2119	0.6266	0.3773	0.2991	1.313	DCHS1
10	rs4148907	73724266	G	0.525	0.4495	C	1.538	0.2149	1.354	0.2446	0.838	2.186	CHST3
10	rs4148953	73772999	A	0.25	0.1899	G	1.517	0.2181	1.422	0.2869	0.8104	2.495	CHST3
14	rs3742395	101313986	T	0.375	0.4495	C	1.514	0.2185	0.7348	0.2511	0.4492	1.202	MEG3
23	rs61746140	107929337	T	0.1538	0.09748	C	1.506	0.2198	1.683	0.4283	0.727	3.897	COL4A5
14	rs17563	54417522	G	0.2375	0.3053	A	1.484	0.2231	0.7088	0.2835	0.4067	1.235	BMP4
6	rs9346373	70963124	C	0.05	0.09135	A	1.48	0.2238	0.5235	0.5405	0.1815	1.51	COL9A1
10	rs4148945	73769590	T	0.15	0.1034	C	1.48	0.2238	1.531	0.3521	0.7677	3.052	CHST3
10	rs4148950	73771706	A	0.15	0.1034	G	1.48	0.2238	1.531	0.3521	0.7677	3.052	CHST3
10	rs1871450	73772014	A	0.15	0.1034	G	1.48	0.2238	1.531	0.3521	0.7677	3.052	CHST3
10	rs12418	73773014	A	0.15	0.1034	G	1.48	0.2238	1.531	0.3521	0.7677	3.052	CHST3
14	rs2295660	101200780	C	0.1	0.0625	T	1.478	0.2241	1.667	0.4242	0.7258	3.827	DLK1
19	rs1057232	8387207	A	0.55	0.476	G	1.472	0.225	1.346	0.2452	0.8321	2.176	RPS28
10	rs11003862	55564846	C	0.075	0.04327	T	1.467	0.2258	1.793	0.4881	0.6887	4.667	PCDH15
1	rs4129843	215987222	C	0.0875	0.137	T	1.464	0.2263	0.6039	0.4206	0.2648	1.377	USH2A
1	rs56032526	216011361	C	0.0875	0.137	T	1.464	0.2263	0.6039	0.4206	0.2648	1.377	USH2A
18	rs7846	9400701	A	0.325	0.2596	G	1.455	0.2278	1.373	0.2636	0.8191	2.302	TWSG1
18	rs7237485	9401746	A	0.325	0.2596	C	1.455	0.2278	1.373	0.2636	0.8191	2.302	TWSG1
4	rs9684692	13545792	G	0.0375	0.01683	T	1.452	0.2283	2.276	0.7012	0.576	8.997	NKX3-2
14	rs117173425	77751332	C	0.0375	0.01683	T	1.452	0.2283	2.276	0.7012	0.576	8.997	POMT2
1	rs60914105	3353518	T	0.0375	0.07452	C	1.44	0.2301	0.4839	0.6174	0.1443	1.623	PRDM16
2	rs2290030	45232686	A	0.0375	0.07452	C	1.44	0.2301	0.4839	0.6174	0.1443	1.623	SIX2
4	rs1801213	6293696	C	0.0375	0.07452	G	1.44	0.2301	0.4839	0.6174	0.1443	1.623	WFS1
4	rs1801206	6302707	C	0.0375	0.07452	T	1.44	0.2301	0.4839	0.6174	0.1443	1.623	WFS1
4	rs1046314	6303955	G	0.0375	0.07452	A	1.44	0.2301	0.4839	0.6174	0.1443	1.623	WFS1
4	rs1046316	6304087	A	0.0375	0.07452	G	1.44	0.2301	0.4839	0.6174	0.1443	1.623	WFS1
4	rs9457	6304799	G	0.0375	0.07452	C	1.44	0.2301	0.4839	0.6174	0.1443	1.623	WFS1
6	rs9185	70385709	G	0.3375	0.2716	A	1.437	0.2307	1.366	0.2609	0.8192	2.278	LMBRD1
1	rs17024993	215797021	C	0.2375	0.1803	A	1.43	0.2318	1.416	0.292	0.799	2.51	USH2A
22	rs737868	19747082	G	0.3375	0.4087	C	1.419	0.2336	0.7372	0.2566	0.4458	1.219	TBX1
10	rs3740322	76788860	T	0.0625	0.1058	C	1.411	0.2349	0.5636	0.4886	0.2163	1.469	KAT6B
10	rs3740321	76789077	A	0.0625	0.1058	G	1.411	0.2349	0.5636	0.4886	0.2163	1.469	KAT6B
1	rs6657250	216219781	G	0.3875	0.4591	A	1.393	0.238	0.7453	0.2497	0.4569	1.216	USH2A
4	rs4975070	79455714	C	0.25	0.1923	G	1.387	0.2388	1.4	0.2866	0.7983	2.455	FRAS1
4	rs4975139	79455733	C	0.25	0.1923	T	1.387	0.2388	1.4	0.2866	0.7983	2.455	FRAS1
3	rs4680058	150645351	G	0.3	0.238	A	1.384	0.2394	1.372	0.2698	0.8087	2.329	CLRN1
3	rs1456138	150645408	G	0.3	0.238	A	1.384	0.2394	1.372	0.2698	0.8087	2.329	CLRN1
1	rs41277200	216051125	A	0.075	0.1202	G	1.368	0.2421	0.5935	0.4505	0.2455	1.435	USH2A
2	rs13424243	228102723	C	0.0125	0.03846	G	1.366	0.2425	0.3165	1.038	0.04137	2.421	COL4A3
14	rs11859	101302211	T	0.5375	0.4663	G	1.361	0.2433	1.33	0.2448	0.823	2.149	MEG3
12	rs1635553	48375568	A	0.3625	0.4327	G	1.356	0.2443	0.7455	0.2528	0.4543	1.224	COL2A1
12	rs2241726	49444545	A	0.3	0.3678	G	1.343	0.2464	0.7367	0.2643	0.4388	1.237	KMT2D
18	rs2298545	9399821	A	0.325	0.262	G	1.344	0.2464	1.356	0.2635	0.8092	2.273	TWSG1
18	rs13285	9400422	C	0.325	0.262	T	1.344	0.2464	1.356	0.2635	0.8092	2.273	TWSG1
3	rs28413188	45430151	A	0.0875	0.1346	G	1.343	0.2465	0.6164	0.4209	0.2701	1.407	LARS2
1	rs192115090	216172258	C	0.025	0.009615	G	1.329	0.249	2.641	0.8748	0.4755	14.67	USH2A
3	rs77588960	69985838	A	0.025	0.009615	G	1.329	0.249	2.641	0.8748	0.4755	14.67	MITF
3	rs150314710	70015549	C	0.025	0.009615	T	1.329	0.249	2.641	0.8748	0.4755	14.67	MITF
3	rs77962238	70016857	A	0.025	0.009615	G	1.329	0.249	2.641	0.8748	0.4755	14.67	MITF
7	rs189873877	82995372	C	0.025	0.009615	T	1.329	0.249	2.641	0.8748	0.4755	14.67	SEMA3E
7	rs183084545	82995383	G	0.025	0.009615	T	1.329	0.249	2.641	0.8748	0.4755	14.67	SEMA3E
9	rs12339210	117170241	C	0.025	0.009615	G	1.329	0.249	2.641	0.8748	0.4755	14.67	DFNB31
9	rs201025266	117266926	T	0.025	0.009615	C	1.329	0.249	2.641	0.8748	0.4755	14.67	DFNB31
9	rs142417382	132484732	A	0.025	0.009615	G	1.329	0.249	2.641	0.8748	0.4755	14.67	PRRX2
9	rs368285841	134378634	T	0.025	0.009615	C	1.329	0.249	2.641	0.8748	0.4755	14.67	POMT1
12	rs149393179	49420209	G	0.025	0.009615	C	1.329	0.249	2.641	0.8748	0.4755	14.67	KMT2D
14	rs149410483	51189568	G	0.025	0.009615	A	1.329	0.249	2.641	0.8748	0.4755	14.67	NIN
1	rs2282198	3301721	C	0.35	0.4183	T	1.295	0.255	0.7489	0.2546	0.4547	1.234	PRDM16
17	rs35839619	44841217	A	0.35	0.4183	C	1.295	0.255	0.7489	0.2546	0.4547	1.234	WNT3
9	rs2296949	134385436	A	0.0375	0.07212	G	1.295	0.2552	0.5013	0.6183	0.1492	1.684	POMT1
9	rs10901065	134386744	T	0.0375	0.07212	C	1.295	0.2552	0.5013	0.6183	0.1492	1.684	POMT1
9	rs3739494	134387488	T	0.0375	0.07212	C	1.295	0.2552	0.5013	0.6183	0.1492	1.684	POMT1
9	rs3739495	134398534	T	0.0375	0.07212	C	1.295	0.2552	0.5013	0.6183	0.1492	1.684	POMT1
9	rs3824395	134398719	T	0.0375	0.07212	C	1.295	0.2552	0.5013	0.6183	0.1492	1.684	POMT1
9	rs7857419	134398841	C	0.0375	0.07212	T	1.295	0.2552	0.5013	0.6183	0.1492	1.684	POMT1
17	rs16939676	42976347	A	0.2375	0.3005	C	1.292	0.2557	0.7251	0.2837	0.4159	1.264	EFTUD2
4	rs2940779	126240510	C	0.55	0.4808	T	1.287	0.2567	1.32	0.2452	0.8163	2.135	FAT4
4	rs2279252	5800494	A	0.025	0.05529	G	1.286	0.2568	0.4381	0.7476	0.1012	1.896	EVC
14	rs116907618	101324135	C	0.0625	0.1034	G	1.282	0.2575	0.5783	0.4892	0.2217	1.508	MEG3
14	rs1053900	101301866	C	0.5375	0.4688	T	1.271	0.2597	1.317	0.2448	0.8151	2.128	MEG3
18	rs4940037	48606703	G	0.05	0.02644	A	1.27	0.2598	1.938	0.5971	0.6012	6.245	SMAD4
18	rs4939651	48607633	T	0.05	0.02644	G	1.27	0.2598	1.938	0.5971	0.6012	6.245	SMAD4
18	rs146551171	48610256	C	0.05	0.02644	T	1.27	0.2598	1.938	0.5971	0.6012	6.245	SMAD4
4	rs6835769	79284694	T	0.25	0.1947	C	1.265	0.2607	1.379	0.2864	0.7865	2.416	FRAS1
2	rs16828708	149270710	A	0.2125	0.1611	G	1.262	0.2612	1.406	0.3041	0.7745	2.551	MBD5
14	rs2180830	61176485	T	0.2125	0.1611	C	1.262	0.2612	1.406	0.3041	0.7745	2.551	SIX4
14	rs11847871	61178027	C	0.2125	0.1611	A	1.262	0.2612	1.406	0.3041	0.7745	2.551	SIX4
14	rs11158303	61178279	A	0.2125	0.1611	G	1.262	0.2612	1.406	0.3041	0.7745	2.551	SIX4
14	rs10873128	61178373	G	0.2125	0.1611	A	1.262	0.2612	1.406	0.3041	0.7745	2.551	SIX4
2	rs2019137	113973632	G	0.3	0.3654	A	1.253	0.263	0.7444	0.2644	0.4434	1.25	PAX8
2	rs895412	113973964	T	0.3	0.3654	C	1.253	0.263	0.7444	0.2644	0.4434	1.25	PAX8
23	rs3810701	63405072	C	0.03846	0.01572	A	1.245	0.2645	2.504	0.8504	0.4729	13.26	AMER1
8	rs1445398	72211295	C	0.375	0.4423	T	1.239	0.2656	0.7565	0.2512	0.4624	1.238	EYA1
17	rs1013013	72912862	A	0.1875	0.2452	G	1.239	0.2657	0.7104	0.3083	0.3882	1.3	USH1G
1	rs1537406	3352227	T	0.2625	0.2067	C	1.233	0.2667	1.366	0.2815	0.7867	2.371	PRDM16
1	rs1537405	3352347	T	0.2625	0.2067	C	1.233	0.2667	1.366	0.2815	0.7867	2.371	PRDM16
2	rs1077855	113973801	T	0.0875	0.05529	C	1.225	0.2684	1.638	0.4501	0.6781	3.959	PAX8
15	rs369854897	78423613	T	0.0875	0.05529	C	1.225	0.2684	1.638	0.4501	0.6781	3.959	CIB2
14	rs35431412	101297454	C	0.3125	0.3774	T	1.217	0.27	0.7499	0.2616	0.4491	1.252	MEG3
2	rs3817617	228009244	C	0.0625	0.03606	T	1.212	0.2709	1.782	0.5315	0.6288	5.051	COL4A4
14	rs12431658	101324975	C	0.05	0.08654	T	1.208	0.2717	0.5556	0.5418	0.1921	1.607	MEG3
1	rs12040797	3352328	T	0.075	0.04567	C	1.206	0.2722	1.694	0.4851	0.6547	4.384	PRDM16
10	rs10825112	55562795	C	0.075	0.04567	A	1.206	0.2722	1.694	0.4851	0.6547	4.384	PCDH15
6	rs2072650	70944285	T	0.125	0.08654	C	1.18	0.2774	1.508	0.3804	0.7155	3.178	COL9A1
4	rs1801214	6303022	C	0.0375	0.06971	T	1.154	0.2828	0.5199	0.6192	0.1545	1.75	WFS1
9	rs4740164	134386781	A	0.0375	0.06971	G	1.154	0.2828	0.5199	0.6192	0.1545	1.75	POMT1
9	rs10793885	134398771	T	0.0375	0.06971	C	1.154	0.2828	0.5199	0.6192	0.1545	1.75	POMT1
1	rs1065247	3352541	T	0.3125	0.2548	C	1.149	0.2837	1.329	0.2662	0.789	2.24	PRDM16
11	rs139223913	6661787	T	0.025	0.05288	C	1.133	0.2871	0.4592	0.7489	0.1058	1.993	DCHS1
1	rs10864219	216172380	A	0.125	0.1731	G	1.124	0.2891	0.6825	0.3621	0.3357	1.388	USH2A
14	rs12431495	101316518	A	0.2625	0.2091	G	1.122	0.2895	1.346	0.2813	0.7756	2.336	MEG3
14	rs3783357	101317791	A	0.2625	0.2091	G	1.122	0.2895	1.346	0.2813	0.7756	2.336	MEG3
4	rs2710555	126241871	T	0.5375	0.4736	C	1.098	0.2946	1.292	0.2448	0.7996	2.087	FAT4
7	rs2051935	42003500	G	0.1625	0.2139	A	1.087	0.2971	0.7129	0.3258	0.3765	1.35	GLI3
11	rs1055577	17515693	A	0.2	0.2548	G	1.087	0.2972	0.7311	0.3013	0.4051	1.32	USH1C
13	rs14144	28240828	G	0.525	0.4615	A	1.084	0.2977	1.289	0.2445	0.7985	2.082	POLR1D
14	rs2281511	101324033	A	0.2	0.1538	G	1.057	0.304	1.375	0.3108	0.7478	2.528	MEG3
10	rs16937765	55563574	A	0.1875	0.2404	G	1.054	0.3047	0.7292	0.3086	0.3983	1.335	PCDH15
10	rs2230804	101977883	T	0.4375	0.5	C	1.049	0.3058	0.7778	0.2458	0.4804	1.259	CHUK
2	rs2228555	227872995	T	0.475	0.4135	C	1.041	0.3076	1.283	0.245	0.794	2.075	COL4A4
1	rs149798438	6159028	C	0.0375	0.01923	G	1.033	0.3095	1.987	0.6883	0.5156	7.658	KCNAB2
7	rs28463725	16129165	G	0.0375	0.01923	T	1.033	0.3095	1.987	0.6883	0.5156	7.658	ISPD
7	rs28569130	16129171	G	0.0375	0.01923	T	1.033	0.3095	1.987	0.6883	0.5156	7.658	ISPD
16	rs113365769	72058667	A	0.0375	0.01923	G	1.033	0.3095	1.987	0.6883	0.5156	7.658	DHODH
12	rs11168830	49424534	A	0.2375	0.2933	G	1.026	0.3112	0.7506	0.2839	0.4302	1.309	KMT2D
14	rs117475502	61180004	G	0.0125	0.03365	T	1.024	0.3116	0.3635	1.042	0.04712	2.804	SIX4
10	rs11003863	55568972	T	0.35	0.2933	G	1.024	0.3117	1.298	0.258	0.7826	2.151	PCDH15
1	rs12040065	3352202	T	0.0875	0.05769	C	1.017	0.3131	1.566	0.4481	0.6508	3.769	PRDM16
19	rs2014377	46269313	G	0.0875	0.05769	C	1.017	0.3131	1.566	0.4481	0.6508	3.769	SIX5
2	rs17232078	148691256	G	0.075	0.113	A	1.014	0.3139	0.6366	0.4518	0.2626	1.543	ORC4
9	rs2296262	117265406	T	0.1	0.1418	C	1.005	0.3162	0.6723	0.3983	0.308	1.468	DFNB31
9	rs2297815	117266965	T	0.1	0.1418	C	1.005	0.3162	0.6723	0.3983	0.308	1.468	DFNB31
9	rs2297814	117267172	A	0.1	0.1418	G	1.005	0.3162	0.6723	0.3983	0.308	1.468	DFNB31
14	rs145282046	101201286	C	0.05	0.02885	T	0.9618	0.3267	1.772	0.5907	0.5567	5.64	DLK1
1	rs12184	1987993	T	0.0625	0.03846	C	0.9562	0.3281	1.667	0.5276	0.5926	4.687	PRKCZ
9	rs117352600	117186678	T	0.0625	0.03846	C	0.9562	0.3281	1.667	0.5276	0.5926	4.687	DFNB31
12	rs78619935	66742371	A	0.0625	0.03846	G	0.9562	0.3281	1.667	0.5276	0.5926	4.687	GRIP1
1	rs35309576	215914826	C	0.1125	0.07933	T	0.9526	0.329	1.471	0.3976	0.6748	3.207	USH2A
1	rs11120616	215916563	A	0.1125	0.07933	G	0.9526	0.329	1.471	0.3976	0.6748	3.207	USH2A
14	rs2270420	77786863	A	0.2125	0.2644	C	0.9496	0.3298	0.7506	0.2951	0.421	1.338	POMT2
7	rs2712218	107356759	A	0.375	0.3197	G	0.9296	0.335	1.277	0.2537	0.7764	2.099	SLC26A4
14	rs1054013	101312869	A	0.2625	0.2139	G	0.9166	0.3384	1.308	0.2808	0.7542	2.268	MEG3
14	rs7155428	101315163	G	0.2625	0.2139	A	0.9166	0.3384	1.308	0.2808	0.7542	2.268	MEG3
14	rs4900478	101315481	C	0.2625	0.2139	A	0.9166	0.3384	1.308	0.2808	0.7542	2.268	MEG3
23	rs183845317	63407498	A	0.05769	0.03145	G	0.9081	0.3406	1.886	0.676	0.5013	7.094	AMER1
12	rs41272029	48373798	C	0.1	0.1394	G	0.904	0.3417	0.6858	0.3987	0.314	1.498	COL2A1
14	rs2236316	51224417	C	0.1	0.1394	G	0.904	0.3417	0.6858	0.3987	0.314	1.498	NIN
2	rs1800517	227915832	A	0.4	0.4567	G	0.8734	0.35	0.793	0.2485	0.4872	1.291	COL4A4
2	rs2290029	45232828	G	0.125	0.09135	A	0.8694	0.3511	1.421	0.3785	0.6768	2.984	SIX2
3	rs75604544	55501465	G	0.0125	0.03125	C	0.86	0.3537	0.3924	1.045	0.05061	3.043	WNT5A
9	rs76109289	134386759	A	0.0125	0.03125	G	0.86	0.3537	0.3924	1.045	0.05061	3.043	POMT1
10	rs34705415	102778892	A	0.0125	0.03125	G	0.86	0.3537	0.3924	1.045	0.05061	3.043	PDZD7
14	rs117032399	101325536	A	0.0125	0.03125	G	0.86	0.3537	0.3924	1.045	0.05061	3.043	MEG3
14	rs141753126	101326496	A	0.0125	0.03125	G	0.86	0.3537	0.3924	1.045	0.05061	3.043	MEG3
16	rs140081379	1035811	C	0.0125	0.03125	A	0.86	0.3537	0.3924	1.045	0.05061	3.043	SOX8
16	rs117303238	1036486	T	0.0125	0.03125	C	0.86	0.3537	0.3924	1.045	0.05061	3.043	SOX8
18	rs3753	24035675	C	0.0125	0.03125	T	0.86	0.3537	0.3924	1.045	0.05061	3.043	KCTD1
1	rs2486253	160009419	A	0.025	0.04808	C	0.843	0.3585	0.5077	0.7519	0.1163	2.216	KCNJ10
4	rs12512164	79300993	A	0.25	0.2043	G	0.8387	0.3598	1.298	0.2854	0.7419	2.271	FRAS1
10	rs1047100	123298158	T	0.05	0.07933	C	0.836	0.3606	0.6108	0.5441	0.2103	1.775	FGFR2
14	rs76015592	101324596	A	0.05	0.07933	G	0.836	0.3606	0.6108	0.5441	0.2103	1.775	MEG3
1	rs148615639	215798992	T	0.0875	0.0601	C	0.8349	0.3609	1.5	0.4462	0.6254	3.596	USH2A
4	rs3811747	79464432	C	0.2	0.1587	T	0.8312	0.3619	1.326	0.3101	0.722	2.434	FRAS1
4	rs11098227	79464767	T	0.2	0.1587	C	0.8312	0.3619	1.326	0.3101	0.722	2.434	FRAS1
5	rs2071239	149755421	G	0.1625	0.125	A	0.8286	0.3627	1.358	0.3374	0.7011	2.631	TCOF1
5	rs7715100	149763305	G	0.1625	0.125	A	0.8286	0.3627	1.358	0.3374	0.7011	2.631	TCOF1
8	rs117644030	145028003	A	0.2625	0.2163	G	0.8228	0.3644	1.289	0.2806	0.7438	2.235	PLEC
1	rs368154998	3329140	A	0.025	0.01202	G	0.8126	0.3674	2.108	0.8457	0.4017	11.06	PRDM16
1	rs146670690	216462658	A	0.025	0.01202	T	0.8126	0.3674	2.108	0.8457	0.4017	11.06	USH2A
4	rs139771274	5814889	G	0.025	0.01202	T	0.8126	0.3674	2.108	0.8457	0.4017	11.06	EVC
6	rs138810927	70951673	C	0.025	0.01202	A	0.8126	0.3674	2.108	0.8457	0.4017	11.06	COL9A1
11	rs117031105	6650684	A	0.025	0.01202	T	0.8126	0.3674	2.108	0.8457	0.4017	11.06	DCHS1
7	rs111864994	82993252	A	0.1375	0.1034	G	0.8058	0.3694	1.383	0.3624	0.6797	2.814	SEMA3E
1	rs2493266	3352862	G	0.1125	0.08173	A	0.8023	0.3704	1.424	0.3965	0.6547	3.098	PRDM16
14	rs2400941	101300567	G	0.2875	0.2404	C	0.7987	0.3715	1.275	0.2724	0.7476	2.175	MEG3
12	rs3803182	48398223	G	0.325	0.3774	A	0.7914	0.3737	0.7943	0.2592	0.4779	1.32	COL2A1
16	rs33994299	46723598	C	0.075	0.05048	T	0.7837	0.376	1.525	0.4799	0.5954	3.907	ORC6
16	rs61733129	72057421	T	0.075	0.05048	C	0.7837	0.376	1.525	0.4799	0.5954	3.907	DHODH
14	rs3742390	101299000	T	0.225	0.1827	C	0.7819	0.3766	1.299	0.2963	0.7267	2.321	MEG3
19	rs36215245	47251930	G	0.15	0.1154	C	0.7561	0.3846	1.353	0.3487	0.6831	2.68	FKRP
1	rs2493270	3350425	G	0.25	0.2067	A	0.7476	0.3872	1.279	0.2852	0.7314	2.237	PRDM16
4	rs11098228	79464978	G	0.2	0.1611	A	0.7303	0.3928	1.302	0.3097	0.7097	2.39	FRAS1
7	rs1528137	16131260	C	0.1625	0.1274	T	0.7164	0.3973	1.329	0.3369	0.6867	2.572	ISPD
7	rs75164403	82996831	T	0.1	0.1346	A	0.7154	0.3977	0.7143	0.3994	0.3265	1.563	SEMA3E
5	rs72828668	169535946	C	0.05	0.03125	G	0.7127	0.3986	1.632	0.5853	0.5181	5.138	FOXI1
3	rs3796239	150644247	C	0.3	0.2548	T	0.7085	0.3999	1.253	0.2687	0.7403	2.122	CLRN1
14	rs76788673	61177188	A	0.025	0.04567	G	0.7072	0.4004	0.5358	0.7536	0.1223	2.347	SIX4
11	rs17776775	17531146	A	0.0125	0.02885	G	0.7024	0.402	0.4262	1.048	0.05463	3.324	USH1C
12	rs80149580	49431094	C	0.0125	0.02885	T	0.7024	0.402	0.4262	1.048	0.05463	3.324	KMT2D
14	rs151149815	101296421	G	0.0125	0.02885	C	0.7024	0.402	0.4262	1.048	0.05463	3.324	MEG3
14	rs147133593	101300092	G	0.0125	0.02885	A	0.7024	0.402	0.4262	1.048	0.05463	3.324	MEG3
14	rs3742393	101312902	C	0.0125	0.02885	G	0.7024	0.402	0.4262	1.048	0.05463	3.324	MEG3
14	rs117567257	101313418	G	0.0125	0.02885	A	0.7024	0.402	0.4262	1.048	0.05463	3.324	MEG3
14	rs45439095	101313642	G	0.0125	0.02885	A	0.7024	0.402	0.4262	1.048	0.05463	3.324	MEG3
14	rs118145559	101314843	G	0.0125	0.02885	C	0.7024	0.402	0.4262	1.048	0.05463	3.324	MEG3
14	rs118044699	101315259	T	0.0125	0.02885	C	0.7024	0.402	0.4262	1.048	0.05463	3.324	MEG3
14	rs138521857	101315679	T	0.0125	0.02885	A	0.7024	0.402	0.4262	1.048	0.05463	3.324	MEG3
17	rs117507317	42949824	A	0.0125	0.02885	G	0.7024	0.402	0.4262	1.048	0.05463	3.324	EFTUD2
6	rs592121	70984436	G	0.3375	0.2909	A	0.697	0.4038	1.242	0.2599	0.7462	2.067	COL9A1
12	rs3737548	48391416	T	0.3375	0.2909	G	0.697	0.4038	1.242	0.2599	0.7462	2.067	COL2A1
13	rs14105	28239970	A	0.35	0.3029	G	0.6957	0.4042	1.239	0.2575	0.7481	2.053	POLR1D
14	rs2230532	97321689	C	0.175	0.1394	T	0.6844	0.4081	1.309	0.3265	0.6904	2.483	VRK1
5	rs15251	149776232	T	0.25	0.2091	C	0.6623	0.4158	1.261	0.285	0.7211	2.203	TCOF1
14	rs17793018	51237701	A	0.1125	0.1466	G	0.645	0.4219	0.7377	0.38	0.3503	1.554	NIN
11	rs2240487	17542439	T	0.3	0.2572	C	0.6321	0.4266	1.238	0.2685	0.7312	2.095	USH1C
4	rs3749488	79432455	C	0.4375	0.4856	A	0.6216	0.4305	0.824	0.2458	0.509	1.334	FRAS1
4	rs931606	79443850	A	0.4375	0.4856	G	0.6216	0.4305	0.824	0.2458	0.509	1.334	FRAS1
14	rs2270421	77787088	T	0.4875	0.4399	C	0.6148	0.433	1.211	0.2445	0.75	1.956	POMT2
4	rs13303067	8869257	A	0.0625	0.08894	G	0.6053	0.4366	0.6829	0.4929	0.2599	1.795	HMX1
22	rs3210587	34316077	G	0.3625	0.4087	A	0.5949	0.4405	0.8228	0.2531	0.5011	1.351	LARGE
1	rs2483249	3354595	T	0.2375	0.1995	C	0.5925	0.4414	1.25	0.29	0.7079	2.206	PRDM16
17	rs690566	72913072	C	0.4375	0.3918	T	0.5836	0.4449	1.207	0.2467	0.7443	1.958	USH1G
3	rs704246	70016904	T	0.2375	0.2788	C	0.579	0.4467	0.8055	0.2846	0.4612	1.407	MITF
17	rs182564001	38487386	A	0.025	0.04327	C	0.5787	0.4468	0.567	0.7556	0.1289	2.493	RARA
17	rs144842676	38487443	T	0.025	0.04327	G	0.5787	0.4468	0.567	0.7556	0.1289	2.493	RARA
10	rs7921598	55955485	G	0.1375	0.1082	A	0.5762	0.4478	1.314	0.361	0.6478	2.667	PCDH15
10	rs10825269	55955610	T	0.1375	0.1082	C	0.5762	0.4478	1.314	0.361	0.6478	2.667	PCDH15
14	rs11623267	101348584	G	0.4	0.3558	C	0.5677	0.4512	1.207	0.2501	0.7394	1.971	RTL1
9	rs28428946	132484643	C	0.3875	0.3438	A	0.5639	0.4527	1.208	0.2516	0.7376	1.978	PRRX2
4	rs4859905	78987157	A	0.4875	0.4423	G	0.5538	0.4568	1.199	0.2445	0.7427	1.937	FRAS1
7	rs148625258	16129201	T	0.0125	0.02644	G	0.5525	0.4573	0.4661	1.052	0.05933	3.661	ISPD
4	rs6414624	5743512	T	0.1125	0.08654	C	0.5482	0.4591	1.338	0.3945	0.6176	2.899	EVC
1	rs28398772	1961466	T	0.1	0.1298	C	0.5451	0.4603	0.7449	0.4002	0.3399	1.632	GABRD
3	rs2191361	43761134	C	0.15	0.1202	G	0.5451	0.4603	1.292	0.3475	0.6537	2.553	ABHD5
3	rs12491747	43761637	C	0.15	0.1202	T	0.5451	0.4603	1.292	0.3475	0.6537	2.553	ABHD5
3	rs12488350	43761858	G	0.15	0.1202	C	0.5451	0.4603	1.292	0.3475	0.6537	2.553	ABHD5
3	rs12488392	43761887	A	0.15	0.1202	G	0.5451	0.4603	1.292	0.3475	0.6537	2.553	ABHD5
3	rs17075919	43762348	T	0.15	0.1202	G	0.5451	0.4603	1.292	0.3475	0.6537	2.553	ABHD5
3	rs10433548	43763277	T	0.15	0.1202	A	0.5451	0.4603	1.292	0.3475	0.6537	2.553	ABHD5
14	rs1055592	77743644	A	0.4	0.4447	G	0.5451	0.4603	0.8324	0.2486	0.5113	1.355	POMT2
14	rs1555406	101204235	T	0.15	0.1202	C	0.5451	0.4603	1.292	0.3475	0.6537	2.553	DLK1
14	rs1998053	101320034	A	0.1	0.1298	G	0.5451	0.4603	0.7449	0.4002	0.3399	1.632	MEG3
17	rs2289674	42953409	G	0.1	0.1298	A	0.5451	0.4603	0.7449	0.4002	0.3399	1.632	EFTUD2
3	rs12635299	150644839	G	0.2875	0.3293	T	0.5372	0.4636	0.8217	0.2682	0.4858	1.39	CLRN1
7	rs76015838	16128754	C	0.2875	0.3293	T	0.5372	0.4636	0.8217	0.2682	0.4858	1.39	ISPD
2	rs3768647	72357455	C	0.0375	0.05769	G	0.5315	0.466	0.6364	0.6249	0.187	2.166	CYP26B1
3	rs3732750	55502251	A	0.0875	0.1154	G	0.5292	0.467	0.7352	0.4244	0.32	1.689	WNT5A
13	rs9273	28241287	A	0.375	0.4183	G	0.5188	0.4713	0.8345	0.2514	0.5098	1.366	POLR1D
2	rs2229814	227954599	A	0.425	0.4688	G	0.5167	0.4722	0.8377	0.2466	0.5166	1.358	COL4A4
1	rs2493265	3353890	A	0.2375	0.2019	G	0.5161	0.4725	1.231	0.2897	0.6977	2.172	PRDM16
1	rs2493264	3353949	A	0.2375	0.2019	G	0.5161	0.4725	1.231	0.2897	0.6977	2.172	PRDM16
1	rs2493263	3354615	T	0.2375	0.2019	C	0.5161	0.4725	1.231	0.2897	0.6977	2.172	PRDM16
1	rs2229110	1957037	C	0.3	0.3413	T	0.5151	0.4729	0.827	0.265	0.492	1.39	GABRD
22	rs41298814	19750773	C	0.5125	0.4688	T	0.5149	0.473	1.191	0.2443	0.7381	1.923	TBX1
3	rs34226283	43760305	A	0.0625	0.08654	C	0.5113	0.4746	0.7037	0.4937	0.2674	1.852	ABHD5
3	rs34048061	43761780	T	0.0625	0.08654	G	0.5113	0.4746	0.7037	0.4937	0.2674	1.852	ABHD5
3	rs10433606	43762959	A	0.0625	0.08654	C	0.5113	0.4746	0.7037	0.4937	0.2674	1.852	ABHD5
3	rs758729	43763976	C	0.0625	0.08654	T	0.5113	0.4746	0.7037	0.4937	0.2674	1.852	ABHD5
23	rs45624939	76938208	G	0.03846	0.02201	A	0.5095	0.4753	1.777	0.8161	0.3589	8.799	ATRX
23	rs140079506	107683109	C	0.03846	0.02201	G	0.5095	0.4753	1.777	0.8161	0.3589	8.799	COL4A5
9	rs942519	117169033	G	0.5	0.4567	A	0.5051	0.4772	1.189	0.2443	0.7369	1.92	DFNB31
22	rs5746832	19771190	G	0.4875	0.4447	A	0.496	0.4813	1.188	0.2445	0.7356	1.918	TBX1
1	rs1805050	216496947	A	0.1125	0.1418	G	0.4878	0.4849	0.767	0.3807	0.3637	1.618	USH2A
11	rs1055581	17515668	C	0.225	0.262	T	0.4827	0.4872	0.8177	0.29	0.4631	1.444	USH1C
11	rs1055574	17515833	G	0.225	0.262	A	0.4827	0.4872	0.8177	0.29	0.4631	1.444	USH1C
14	rs117811010	101348849	A	0.0375	0.02404	G	0.4764	0.4901	1.582	0.6699	0.4255	5.88	RTL1
3	rs3773606	55503522	A	0.075	0.05529	T	0.4736	0.4913	1.385	0.4756	0.5454	3.519	WNT5A
1	rs141548164	103444970	T	0.025	0.01442	A	0.473	0.4916	1.752	0.8258	0.3473	8.841	COL11A1
1	rs79012831	160007677	A	0.025	0.01442	G	0.473	0.4916	1.752	0.8258	0.3473	8.841	KCNJ10
3	rs80212793	70015890	G	0.025	0.01442	A	0.473	0.4916	1.752	0.8258	0.3473	8.841	MITF
3	rs33979049	189584563	T	0.025	0.01442	C	0.473	0.4916	1.752	0.8258	0.3473	8.841	TP63
6	rs185334169	70409081	G	0.025	0.01442	A	0.473	0.4916	1.752	0.8258	0.3473	8.841	LMBRD1
10	rs149478475	55663053	T	0.025	0.01442	C	0.473	0.4916	1.752	0.8258	0.3473	8.841	PCDH15
13	rs2232677	28196011	A	0.025	0.01442	C	0.473	0.4916	1.752	0.8258	0.3473	8.841	POLR1D
13	rs146681381	28241175	G	0.025	0.01442	A	0.473	0.4916	1.752	0.8258	0.3473	8.841	POLR1D
13	rs149647289	39461189	A	0.025	0.01442	G	0.473	0.4916	1.752	0.8258	0.3473	8.841	FREM2
16	rs140827311	51175324	A	0.025	0.01442	G	0.473	0.4916	1.752	0.8258	0.3473	8.841	SALL1
3	rs669889	55501002	G	0.2	0.1683	C	0.4714	0.4924	1.236	0.3087	0.6748	2.263	WNT5A
10	rs4935502	55955444	T	0.2	0.1683	G	0.4714	0.4924	1.236	0.3087	0.6748	2.263	PCDH15
13	rs17085862	28240277	A	0.1	0.1274	G	0.4672	0.4943	0.761	0.4006	0.347	1.669	POLR1D
13	rs17085866	28240417	G	0.1	0.1274	C	0.4672	0.4943	0.761	0.4006	0.347	1.669	POLR1D
13	rs77841090	28241240	A	0.1	0.1274	G	0.4672	0.4943	0.761	0.4006	0.347	1.669	POLR1D
21	rs2070425	47836653	T	0.4375	0.3966	C	0.4656	0.495	1.183	0.2467	0.7296	1.919	PCNT
13	rs7097	28197436	T	0.5125	0.4712	C	0.4597	0.4978	1.18	0.2443	0.731	1.905	POLR1D
14	rs7158951	77742582	T	0.5125	0.4712	C	0.4597	0.4978	1.18	0.2443	0.731	1.905	POMT2
14	rs11624564	77742661	T	0.5125	0.4712	C	0.4597	0.4978	1.18	0.2443	0.731	1.905	POMT2
14	rs7159558	77742929	T	0.5125	0.4712	C	0.4597	0.4978	1.18	0.2443	0.731	1.905	POMT2
9	rs57258861	117267395	A	0.025	0.04087	G	0.4585	0.4983	0.6018	0.7577	0.1363	2.657	DFNB31
14	rs12894594	77741977	C	0.025	0.04087	T	0.4585	0.4983	0.6018	0.7577	0.1363	2.657	POMT2
14	rs4141640	77742218	C	0.025	0.04087	T	0.4585	0.4983	0.6018	0.7577	0.1363	2.657	POMT2
14	rs3209079	77745193	A	0.025	0.04087	C	0.4585	0.4983	0.6018	0.7577	0.1363	2.657	POMT2
14	rs2270419	77751925	C	0.025	0.04087	T	0.4585	0.4983	0.6018	0.7577	0.1363	2.657	POMT2
7	rs28444529	16128940	T	0.3	0.3389	C	0.4583	0.4984	0.8359	0.2651	0.4972	1.405	ISPD
7	rs1918859	16130332	C	0.15	0.1226	A	0.4544	0.5002	1.263	0.347	0.6398	2.493	ISPD
1	rs1537402	3352579	T	0.2375	0.2043	C	0.4456	0.5044	1.213	0.2895	0.6877	2.139	PRDM16
8	rs4738118	72129009	G	0.3875	0.3486	A	0.4445	0.505	1.182	0.2515	0.7223	1.936	EYA1
2	rs61138718	72357336	T	0.0375	0.05529	C	0.4274	0.5133	0.6657	0.6264	0.195	2.272	CYP26B1
4	rs734312	6303354	G	0.15	0.1803	A	0.4256	0.5142	0.8024	0.3381	0.4136	1.556	WFS1
4	rs3749485	79462560	T	0.175	0.1466	A	0.4206	0.5166	1.234	0.3253	0.6526	2.335	FRAS1
4	rs1046317	6304242	T	0.05	0.06971	C	0.4198	0.5171	0.7024	0.5479	0.24	2.056	WFS1
9	rs11005	134398946	T	0.05	0.06971	C	0.4198	0.5171	0.7024	0.5479	0.24	2.056	POMT1
18	rs12458096	24129305	T	0.125	0.101	A	0.4131	0.5204	1.272	0.3752	0.6098	2.654	KCTD1
4	rs17003071	79158715	C	0.0625	0.04567	G	0.4126	0.5207	1.393	0.5182	0.5045	3.846	FRAS1
10	rs16937769	55569202	G	0.0625	0.04567	T	0.4126	0.5207	1.393	0.5182	0.5045	3.846	PCDH15
8	rs189061273	144991925	A	0.0125	0.02404	G	0.4119	0.521	0.5139	1.056	0.06487	4.072	PLEC
12	rs41263847	48377898	A	0.0125	0.02404	G	0.4119	0.521	0.5139	1.056	0.06487	4.072	COL2A1
14	rs148874142	101315039	T	0.0125	0.02404	C	0.4119	0.521	0.5139	1.056	0.06487	4.072	MEG3
14	rs117877041	101319086	C	0.0125	0.02404	T	0.4119	0.521	0.5139	1.056	0.06487	4.072	MEG3
14	rs142677044	101327083	C	0.0125	0.02404	G	0.4119	0.521	0.5139	1.056	0.06487	4.072	MEG3
8	rs800897	116421936	A	0.375	0.4135	C	0.4112	0.5214	0.8512	0.2515	0.5199	1.393	TRPS1
14	rs11159254	77741745	T	0.5125	0.4736	C	0.4077	0.5232	1.169	0.2443	0.724	1.886	POMT2
14	rs11547794	77741752	A	0.5125	0.4736	G	0.4077	0.5232	1.169	0.2443	0.724	1.886	POMT2
23	rs139614533	48649690	A	0.01923	0.009434	G	0.4011	0.5265	2.059	1.165	0.2101	20.18	GATA1
4	rs1046320	6304344	G	0.1	0.125	A	0.3944	0.53	0.7778	0.4011	0.3544	1.707	WFS1
1	rs599021	209960922	C	0.2125	0.2452	A	0.3932	0.5306	0.8307	0.2961	0.4649	1.484	IRF6
1	rs861019	209975386	G	0.2125	0.2452	A	0.3932	0.5306	0.8307	0.2961	0.4649	1.484	IRF6
9	rs1024366	108399825	C	0.225	0.1947	T	0.3853	0.5348	1.201	0.295	0.6735	2.141	FKTN
1	rs2013162	209968684	C	0.4	0.4375	A	0.3846	0.5351	0.8571	0.2487	0.5265	1.396	IRF6
13	rs2496425	39264690	C	0.4	0.4375	T	0.3846	0.5351	0.8571	0.2487	0.5265	1.396	FREM2
13	rs41292755	39263731	T	0.1	0.07933	C	0.3782	0.5386	1.29	0.4145	0.5723	2.906	FREM2
4	rs17009618	126336703	C	0.2625	0.2308	T	0.3748	0.5404	1.186	0.2795	0.686	2.052	FAT4
22	rs2073762	19771568	A	0.4625	0.4255	G	0.3748	0.5404	1.162	0.2452	0.7185	1.879	TBX1
6	rs1135056	70961833	C	0.3125	0.2788	T	0.3735	0.5411	1.176	0.2648	0.6995	1.975	COL9A1
14	rs3742397	101319686	G	0.3125	0.2788	C	0.3735	0.5411	1.176	0.2648	0.6995	1.975	MEG3
5	rs2071238	149754991	T	0.15	0.125	C	0.3731	0.5413	1.235	0.3464	0.6264	2.436	TCOF1
5	rs7713638	149759096	C	0.15	0.125	T	0.3731	0.5413	1.235	0.3464	0.6264	2.436	TCOF1
22	rs4819522	19766782	T	0.15	0.125	C	0.3731	0.5413	1.235	0.3464	0.6264	2.436	TBX1
4	rs116952023	5755529	C	0.05	0.03606	A	0.354	0.5518	1.407	0.5765	0.4546	4.355	EVC
6	rs6910140	70944257	C	0.1125	0.137	T	0.3497	0.5543	0.7984	0.3815	0.378	1.686	COL9A1
23	rs3088074	76937963	C	0.5	0.456	G	0.3485	0.555	1.193	0.2993	0.6636	2.145	ATRX
2	rs10181341	72358275	A	0.025	0.03846	G	0.3477	0.5554	0.641	0.7601	0.1445	2.844	CYP26B1
3	rs73199799	189612832	A	0.025	0.03846	G	0.3477	0.5554	0.641	0.7601	0.1445	2.844	TP63
8	rs188305538	144999935	A	0.025	0.03846	G	0.3477	0.5554	0.641	0.7601	0.1445	2.844	PLEC
4	rs753752	79372930	C	0.45	0.4856	T	0.3403	0.5597	0.8668	0.2452	0.536	1.402	FRAS1
14	rs3825569	101350298	C	0.4	0.4351	T	0.3373	0.5614	0.8656	0.2487	0.5316	1.409	RTL1
1	rs2280272	2103506	G	0.05	0.06731	C	0.333	0.5639	0.7293	0.549	0.2486	2.139	PRKCZ
16	rs139197581	1036867	A	0.05	0.06731	G	0.333	0.5639	0.7293	0.549	0.2486	2.139	SOX8
2	rs55703767	228121101	T	0.125	0.1034	G	0.3291	0.5662	1.239	0.3745	0.5948	2.582	COL4A3
2	rs10205042	228128540	C	0.125	0.1034	T	0.3291	0.5662	1.239	0.3745	0.5948	2.582	COL4A3
4	rs6832285	78979099	C	0.125	0.1034	T	0.3291	0.5662	1.239	0.3745	0.5948	2.582	FRAS1
16	rs11542180	1035422	C	0.3125	0.2812	G	0.3207	0.5712	1.162	0.2647	0.6914	1.952	SOX8
8	rs75625496	116680838	C	0.0875	0.06971	G	0.3154	0.5744	1.28	0.44	0.5402	3.031	TRPS1
19	rs2014576	46269076	G	0.3	0.3317	A	0.3072	0.5794	0.8634	0.2653	0.5133	1.452	SIX5
4	rs10939650	9998440	C	0.5	0.4663	T	0.3049	0.5808	1.144	0.2443	0.709	1.847	SLC2A9
7	rs16878683	16131208	C	0.0375	0.02644	A	0.2991	0.5844	1.434	0.6631	0.3911	5.262	ISPD
7	rs16878685	16131234	C	0.0375	0.02644	T	0.2991	0.5844	1.434	0.6631	0.3911	5.262	ISPD
10	rs1047057	123239112	A	0.35	0.3822	G	0.2964	0.5861	0.8703	0.2552	0.5278	1.435	FGFR2
1	rs3087481	52851608	A	0.1125	0.1346	G	0.2882	0.5914	0.8149	0.3819	0.3855	1.722	ORC1
8	rs55646585	144999621	T	0.1125	0.1346	C	0.2882	0.5914	0.8149	0.3819	0.3855	1.722	PLEC
13	rs118191175	28239999	G	0.075	0.09375	A	0.2859	0.5928	0.7838	0.4566	0.3203	1.918	POLR1D
1	rs56222536	216258213	G	0.0125	0.02163	A	0.2834	0.5945	0.5724	1.061	0.07152	4.582	USH2A
2	rs200562865	228162451	A	0.0125	0.02163	G	0.2834	0.5945	0.5724	1.061	0.07152	4.582	COL4A3
10	rs80250431	102768154	T	0.0125	0.02163	G	0.2834	0.5945	0.5724	1.061	0.07152	4.582	PDZD7
11	rs185526593	6648414	G	0.0125	0.02163	A	0.2834	0.5945	0.5724	1.061	0.07152	4.582	DCHS1
13	rs76546594	28240945	T	0.0125	0.02163	C	0.2834	0.5945	0.5724	1.061	0.07152	4.582	POLR1D
22	rs144150303	33669617	A	0.0125	0.02163	G	0.2834	0.5945	0.5724	1.061	0.07152	4.582	LARGE
1	rs10864198	215960167	T	0.325	0.3558	G	0.2789	0.5974	0.8719	0.2597	0.524	1.451	USH2A
16	rs3751669	1035548	A	0.3125	0.2837	G	0.2721	0.6019	1.148	0.2646	0.6834	1.928	SOX8
4	rs1801208	6302889	A	0.1125	0.09375	G	0.2699	0.6034	1.225	0.3918	0.5686	2.641	WFS1
4	rs1802453	6304285	A	0.1125	0.09375	G	0.2699	0.6034	1.225	0.3918	0.5686	2.641	WFS1
9	rs2768282	108398678	G	0.225	0.1995	A	0.2686	0.6042	1.165	0.2945	0.654	2.075	FKTN
4	rs5343	148464992	T	0.2625	0.2356	C	0.2667	0.6056	1.155	0.2791	0.6683	1.996	EDNRA
4	rs17003321	79464092	A	0.3	0.3293	G	0.2632	0.6079	0.8728	0.2653	0.5189	1.468	FRAS1
6	rs12648	70407465	A	0.4875	0.4567	T	0.2556	0.6132	1.131	0.2444	0.7008	1.827	LMBRD1
3	rs893056	52109564	A	0.05	0.0649	G	0.2544	0.614	0.7583	0.5502	0.2579	2.229	POC1A
3	rs9857878	52109668	T	0.05	0.0649	C	0.2544	0.614	0.7583	0.5502	0.2579	2.229	POC1A
9	rs4979387	117186677	A	0.05	0.0649	G	0.2544	0.614	0.7583	0.5502	0.2579	2.229	DFNB31
10	rs2230803	101980355	G	0.075	0.0601	A	0.2544	0.614	1.268	0.472	0.5028	3.198	CHUK
6	rs5369	12294258	A	0.025	0.01683	G	0.2516	0.616	1.498	0.8112	0.3055	7.347	EDN1
10	rs145507314	73771251	T	0.025	0.01683	A	0.2516	0.616	1.498	0.8112	0.3055	7.347	CHST3
14	rs184785768	101297337	T	0.025	0.01683	C	0.2516	0.616	1.498	0.8112	0.3055	7.347	MEG3
4	rs6840435	5813695	C	0.3125	0.3413	T	0.25	0.6171	0.8771	0.2624	0.5244	1.467	EVC
6	rs9296344	12297028	C	0.025	0.03606	T	0.2479	0.6186	0.6855	0.7629	0.1537	3.057	EDN1
14	rs2073349	51225132	G	0.525	0.4952	T	0.2385	0.6253	1.127	0.2444	0.6979	1.819	NIN
14	rs2145635	97299853	G	0.15	0.1298	A	0.2372	0.6263	1.183	0.3454	0.6011	2.328	VRK1
23	rs34784349	70356863	T	0.01923	0.03145	C	0.2312	0.6306	0.6039	1.06	0.07568	4.819	MED12
16	rs192801582	88875261	T	0.05	0.03846	G	0.2308	0.6309	1.316	0.5729	0.4281	4.044	CDT1
4	rs6851427	79385719	A	0.325	0.2981	G	0.2305	0.6311	1.134	0.2617	0.6789	1.894	FRAS1
14	rs4899016	61178909	G	0.325	0.2981	T	0.2305	0.6311	1.134	0.2617	0.6789	1.894	SIX4
14	rs7146756	61179434	T	0.325	0.2981	G	0.2305	0.6311	1.134	0.2617	0.6789	1.894	SIX4
14	rs7145317	61179437	A	0.325	0.2981	T	0.2305	0.6311	1.134	0.2617	0.6789	1.894	SIX4
14	rs2295389	101318311	G	0.325	0.2981	C	0.2305	0.6311	1.134	0.2617	0.6789	1.894	MEG3
16	rs8191509	88875478	C	0.4375	0.4087	T	0.2302	0.6313	1.125	0.2465	0.6943	1.824	CDT1
14	rs2273607	101198426	A	0.0875	0.07212	G	0.2301	0.6315	1.234	0.4387	0.5222	2.915	DLK1
16	rs11542179	1035077	T	0.3125	0.2861	C	0.2277	0.6332	1.134	0.2645	0.6755	1.905	SOX8
4	rs3749487	79437155	T	0.225	0.25	C	0.2261	0.6344	0.871	0.2907	0.4927	1.54	FRAS1
4	rs34670941	79447763	C	0.225	0.25	T	0.2261	0.6344	0.871	0.2907	0.4927	1.54	FRAS1
4	rs33929747	5750003	G	0.1875	0.1659	A	0.2232	0.6366	1.161	0.3153	0.6255	2.153	EVC
2	rs34505188	228128568	A	0.2125	0.1899	G	0.2195	0.6394	1.151	0.3005	0.6387	2.075	COL4A3
2	rs11677877	228131169	G	0.2125	0.1899	A	0.2195	0.6394	1.151	0.3005	0.6387	2.075	COL4A3
2	rs34019152	228131752	A	0.2125	0.1899	G	0.2195	0.6394	1.151	0.3005	0.6387	2.075	COL4A3
4	rs2291151	5812778	A	0.3125	0.3389	G	0.2107	0.6462	0.8865	0.2625	0.53	1.483	EVC
19	rs2287717	47258842	T	0.1	0.1178	C	0.2087	0.6478	0.8322	0.4025	0.3781	1.832	FKRP
18	rs8083482	24127313	T	0.1125	0.09615	C	0.2014	0.6536	1.192	0.391	0.5538	2.564	KCTD1
16	rs1065368	1036860	C	0.375	0.4014	T	0.1959	0.658	0.8946	0.2517	0.5463	1.465	SOX8
1	rs742214	209960925	C	0.5125	0.4856	T	0.1946	0.6591	1.114	0.2442	0.6901	1.798	IRF6
1	rs742215	209961023	A	0.5125	0.4856	T	0.1946	0.6591	1.114	0.2442	0.6901	1.798	IRF6
1	rs28408173	1960674	T	0.5	0.4736	C	0.188	0.6646	1.112	0.2442	0.6888	1.794	GABRD
3	rs74845403	43732371	G	0.1375	0.1202	A	0.1863	0.666	1.167	0.358	0.5786	2.354	ABHD5
4	rs6820230	10027542	T	0.0875	0.1034	C	0.1863	0.666	0.8318	0.4272	0.3601	1.922	SLC2A9
14	rs3194464	101301038	G	0.05	0.0625	C	0.1845	0.6675	0.7895	0.5515	0.2678	2.327	MEG3
16	rs572275	88874632	C	0.2625	0.2861	G	0.1838	0.6681	0.8883	0.2763	0.5169	1.527	CDT1
16	rs15829	88874778	C	0.2625	0.2861	T	0.1838	0.6681	0.8883	0.2763	0.5169	1.527	CDT1
3	rs747343	52109407	C	0.45	0.476	T	0.1815	0.6701	0.9008	0.2452	0.557	1.457	POC1A
7	rs28379235	16129153	T	0.35	0.375	C	0.1797	0.6716	0.8974	0.2553	0.5441	1.48	ISPD
3	rs3733156	43761441	A	0.25	0.2284	G	0.1763	0.6745	1.126	0.2834	0.6463	1.963	ABHD5
4	rs67547790	5814082	C	0.25	0.2284	G	0.1763	0.6745	1.126	0.2834	0.6463	1.963	EVC
1	rs2493267	3352784	A	0.225	0.2043	G	0.1743	0.6763	1.131	0.2941	0.6353	2.012	PRDM16
7	rs76826100	27133152	C	0.0375	0.02885	T	0.1713	0.6789	1.312	0.6574	0.3616	4.758	HOXA1
7	rs185716073	82993486	G	0.0375	0.02885	A	0.1713	0.6789	1.312	0.6574	0.3616	4.758	SEMA3E
22	rs16992036	33670206	T	0.0375	0.02885	C	0.1713	0.6789	1.312	0.6574	0.3616	4.758	LARGE
4	rs139565192	8868936	G	0.0125	0.01923	A	0.1706	0.6796	0.6456	1.068	0.07963	5.234	HMX1
4	rs7293246	8869028	T	0.0125	0.01923	G	0.1706	0.6796	0.6456	1.068	0.07963	5.234	HMX1
4	rs146878642	8869273	A	0.0125	0.01923	G	0.1706	0.6796	0.6456	1.068	0.07963	5.234	HMX1
4	rs7293298	8869365	T	0.0125	0.01923	C	0.1706	0.6796	0.6456	1.068	0.07963	5.234	HMX1
4	rs142969759	8869682	A	0.0125	0.01923	G	0.1706	0.6796	0.6456	1.068	0.07963	5.234	HMX1
12	rs41272777	48367054	A	0.0125	0.01923	G	0.1706	0.6796	0.6456	1.068	0.07963	5.234	COL2A1
12	rs12721427	48368541	T	0.0125	0.01923	C	0.1706	0.6796	0.6456	1.068	0.07963	5.234	COL2A1
12	rs185652670	49412918	G	0.0125	0.01923	A	0.1706	0.6796	0.6456	1.068	0.07963	5.234	KMT2D
16	rs147792232	72058350	T	0.0125	0.01923	C	0.1706	0.6796	0.6456	1.068	0.07963	5.234	DHODH
18	rs186828722	24035418	A	0.0125	0.01923	G	0.1706	0.6796	0.6456	1.068	0.07963	5.234	KCTD1
18	rs143842829	48607198	G	0.0125	0.01923	A	0.1706	0.6796	0.6456	1.068	0.07963	5.234	SMAD4
18	rs185010226	48610464	A	0.0125	0.01923	G	0.1706	0.6796	0.6456	1.068	0.07963	5.234	SMAD4
14	rs117555620	95235358	A	0.0375	0.04808	G	0.1697	0.6803	0.7714	0.6315	0.2237	2.66	GSC
16	rs72769452	1035591	G	0.0375	0.04808	A	0.1697	0.6803	0.7714	0.6315	0.2237	2.66	SOX8
3	rs1047898	55499781	T	0.3625	0.3389	C	0.1653	0.6843	1.109	0.2546	0.6733	1.827	WNT5A
3	rs1829556	55501175	T	0.3625	0.3389	C	0.1653	0.6843	1.109	0.2546	0.6733	1.827	WNT5A
10	rs58461416	55582200	T	0.075	0.08894	A	0.1647	0.6848	0.8305	0.4581	0.3384	2.038	PCDH15
15	rs112196879	78397355	T	0.075	0.08894	G	0.1647	0.6848	0.8305	0.4581	0.3384	2.038	CIB2
1	rs1044516	209959614	G	0.425	0.4495	T	0.1633	0.6861	0.9051	0.2467	0.5581	1.468	IRF6
1	rs58383987	149895842	T	0.025	0.03365	G	0.161	0.6883	0.7363	0.766	0.1641	3.304	SF3B4
4	rs16837692	5812974	A	0.025	0.03365	C	0.161	0.6883	0.7363	0.766	0.1641	3.304	EVC
5	rs148648401	94860194	C	0.025	0.03365	G	0.161	0.6883	0.7363	0.766	0.1641	3.304	TTC37
1	rs12569041	119427454	A	0.1	0.1154	G	0.1586	0.6905	0.8519	0.403	0.3866	1.877	TBX15
9	rs2274158	117166206	T	0.3375	0.3149	G	0.1578	0.6912	1.108	0.2589	0.6672	1.841	DFNB31
4	rs11098194	79400868	T	0.325	0.3029	C	0.1544	0.6944	1.108	0.2615	0.6638	1.85	FRAS1
8	rs800899	116425860	A	0.1875	0.2067	G	0.153	0.6957	0.8855	0.311	0.4814	1.629	TRPS1
14	rs117073999	101326542	A	0.1	0.08654	T	0.1504	0.6981	1.173	0.4115	0.5236	2.627	MEG3
14	rs73349330	101326682	A	0.1	0.08654	G	0.1504	0.6981	1.173	0.4115	0.5236	2.627	MEG3
23	rs143203694	47040634	C	0.01923	0.01258	T	0.1484	0.7001	1.539	1.128	0.1687	14.05	RBM10
23	rs78972735	107865996	T	0.01923	0.01258	G	0.1484	0.7001	1.539	1.128	0.1687	14.05	COL4A5
1	rs12731575	103343274	C	0.0625	0.07452	T	0.144	0.7043	0.828	0.4982	0.3119	2.198	COL11A1
1	rs1031820	103343470	A	0.0625	0.07452	G	0.144	0.7043	0.828	0.4982	0.3119	2.198	COL11A1
9	rs4742953	108335958	C	0.0625	0.07452	G	0.144	0.7043	0.828	0.4982	0.3119	2.198	FKTN
4	rs3733186	5815381	A	0.3125	0.3341	G	0.1419	0.7064	0.9058	0.2627	0.5413	1.516	EVC
4	rs3733188	5815477	T	0.3125	0.3341	C	0.1419	0.7064	0.9058	0.2627	0.5413	1.516	EVC
23	rs138399473	63413082	T	0.01923	0.0283	C	0.1398	0.7084	0.6732	1.065	0.08351	5.427	AMER1
2	rs28381984	228135631	T	0.4125	0.4351	C	0.1397	0.7086	0.9116	0.2477	0.561	1.481	COL4A3
9	rs34787999	108366734	A	0.125	0.1106	G	0.1394	0.7089	1.149	0.3725	0.5537	2.384	FKTN
9	rs17309806	108380355	A	0.125	0.1106	C	0.1394	0.7089	1.149	0.3725	0.5537	2.384	FKTN
22	rs41298838	19753444	A	0.05	0.04087	G	0.1381	0.7102	1.235	0.5696	0.4045	3.773	TBX1
11	rs10832796	17522638	A	0.2375	0.2188	G	0.1367	0.7116	1.112	0.2883	0.6323	1.957	USH1C
6	rs11537721	55620017	A	0.1125	0.1274	G	0.1363	0.712	0.8682	0.3832	0.4097	1.84	BMP5
6	rs3756990	55620251	T	0.1125	0.1274	C	0.1363	0.712	0.8682	0.3832	0.4097	1.84	BMP5
1	rs1537404	3352503	G	0.225	0.2067	C	0.1351	0.7132	1.114	0.2938	0.6263	1.982	PRDM16
2	rs13424199	149271566	A	0.2125	0.1947	T	0.1339	0.7144	1.116	0.3	0.6198	2.009	MBD5
1	rs2229783	103352451	A	0.325	0.3462	G	0.1333	0.7151	0.9095	0.26	0.5464	1.514	COL11A1
8	rs113958504	61591436	T	0.3375	0.3173	C	0.1256	0.723	1.096	0.2588	0.6599	1.82	CHD7
6	rs41271330	55639028	A	0.15	0.1659	G	0.1236	0.7252	0.8875	0.3397	0.456	1.727	BMP5
9	rs4978584	117186712	T	0.325	0.3053	C	0.1222	0.7266	1.096	0.2614	0.6564	1.829	DFNB31
1	rs6667509	215796350	G	0.0625	0.05288	T	0.1205	0.7285	1.194	0.5112	0.4384	3.252	USH2A
4	rs3210826	79463579	A	0.3	0.3197	G	0.1205	0.7285	0.9119	0.2657	0.5418	1.535	FRAS1
16	rs2072042	1036640	C	0.4	0.4207	T	0.1179	0.7313	0.9181	0.2489	0.5637	1.495	SOX8
3	rs887472	43760062	G	0.075	0.08654	T	0.1153	0.7342	0.8559	0.4589	0.3482	2.104	ABHD5
3	rs758728	43764171	T	0.075	0.08654	G	0.1153	0.7342	0.8559	0.4589	0.3482	2.104	ABHD5
18	rs2282544	48611260	C	0.075	0.08654	G	0.1153	0.7342	0.8559	0.4589	0.3482	2.104	SMAD4
4	rs3822226	13542674	G	0.025	0.01923	A	0.113	0.7367	1.308	0.8002	0.2725	6.275	NKX3-2
7	rs145069572	42005073	C	0.025	0.01923	G	0.113	0.7367	1.308	0.8002	0.2725	6.275	GLI3
8	rs74772299	144997783	A	0.025	0.01923	G	0.113	0.7367	1.308	0.8002	0.2725	6.275	PLEC
8	rs75586449	144998514	T	0.025	0.01923	C	0.113	0.7367	1.308	0.8002	0.2725	6.275	PLEC
12	rs140740708	48372421	T	0.025	0.01923	G	0.113	0.7367	1.308	0.8002	0.2725	6.275	COL2A1
9	rs10978177	108398331	G	0.4125	0.4327	T	0.1117	0.7383	0.9206	0.2477	0.5665	1.496	FKTN
12	rs3741622	49425978	C	0.3625	0.3822	T	0.1108	0.7393	0.9191	0.2535	0.5592	1.511	KMT2D
12	rs3782357	49427652	T	0.3625	0.3822	C	0.1108	0.7393	0.9191	0.2535	0.5592	1.511	KMT2D
4	rs1014865	126412332	T	0.075	0.0649	C	0.1101	0.74	1.168	0.4688	0.4661	2.928	FAT4
6	rs79222964	43488144	G	0.075	0.0649	A	0.1101	0.74	1.168	0.4688	0.4661	2.928	POLR1C
4	rs4688963	5749904	T	0.375	0.3558	C	0.1078	0.7426	1.086	0.2526	0.6622	1.783	EVC
4	rs4688962	5749961	G	0.375	0.3558	C	0.1078	0.7426	1.086	0.2526	0.6622	1.783	EVC
16	rs2288001	72058672	T	0.375	0.3558	G	0.1078	0.7426	1.086	0.2526	0.6622	1.783	DHODH
16	rs2288000	72058881	G	0.375	0.3558	A	0.1078	0.7426	1.086	0.2526	0.6622	1.783	DHODH
16	rs2287999	72059149	G	0.375	0.3558	A	0.1078	0.7426	1.086	0.2526	0.6622	1.783	DHODH
16	rs2287998	72059269	C	0.375	0.3558	T	0.1078	0.7426	1.086	0.2526	0.6622	1.783	DHODH
4	rs36052762	126241335	G	0.2	0.2163	C	0.1067	0.7439	0.9056	0.3038	0.4992	1.643	FAT4
2	rs12620338	223064768	A	0.2375	0.2548	G	0.1066	0.744	0.9109	0.2858	0.5202	1.595	PAX3
8	rs117306121	144996831	A	0.0375	0.04567	G	0.1057	0.745	0.8141	0.6336	0.2351	2.818	PLEC
13	rs9548509	39430314	C	0.0375	0.04567	T	0.1057	0.745	0.8141	0.6336	0.2351	2.818	FREM2
14	rs2295847	51202311	G	0.5125	0.4928	C	0.1043	0.7467	1.082	0.2442	0.6704	1.746	NIN
14	rs2073348	51224658	T	0.5125	0.4928	A	0.1043	0.7467	1.082	0.2442	0.6704	1.746	NIN
3	rs10865994	55500408	T	0.3625	0.3438	A	0.1041	0.7469	1.086	0.2545	0.6593	1.787	WNT5A
1	rs12403006	209979518	A	0.0875	0.07692	T	0.1036	0.7475	1.151	0.4364	0.4892	2.706	IRF6
2	rs1049137	113975110	G	0.0875	0.07692	A	0.1036	0.7475	1.151	0.4364	0.4892	2.706	PAX8
8	rs55836855	144999417	T	0.1375	0.1514	C	0.1028	0.7486	0.8933	0.3523	0.4478	1.782	PLEC
8	rs56117011	144999642	C	0.1375	0.1514	A	0.1028	0.7486	0.8933	0.3523	0.4478	1.782	PLEC
4	rs4261923	5815032	A	0.2875	0.3053	G	0.1006	0.7511	0.9182	0.269	0.542	1.556	EVC
2	rs77492481	45232761	C	0.175	0.1899	A	0.09783	0.7544	0.9049	0.3197	0.4836	1.693	SIX2
4	rs142490028	126238397	A	0.0625	0.07212	G	0.09459	0.7584	0.8578	0.4993	0.3224	2.282	FAT4
6	rs80330045	70385655	G	0.0625	0.07212	A	0.09459	0.7584	0.8578	0.4993	0.3224	2.282	LMBRD1
6	rs80251646	70964675	G	0.0625	0.07212	A	0.09459	0.7584	0.8578	0.4993	0.3224	2.282	COL9A1
1	rs45622237	6086311	A	0.15	0.137	G	0.0944	0.7587	1.111	0.344	0.5663	2.181	KCNAB2
3	rs576	70016467	T	0.325	0.3077	C	0.09389	0.7593	1.083	0.2613	0.6492	1.808	MITF
4	rs345513	79240063	G	0.4125	0.3942	A	0.09353	0.7597	1.079	0.2483	0.6632	1.755	FRAS1
14	rs11547793	77741394	C	0.4625	0.4808	T	0.08975	0.7645	0.9293	0.2448	0.5752	1.501	POMT2
1	rs10797413	2036263	G	0.4	0.3822	A	0.08966	0.7646	1.078	0.2495	0.6608	1.757	PRKCZ
10	rs10825114	55582905	G	0.2625	0.2788	T	0.08968	0.7646	0.9205	0.2766	0.5353	1.583	PCDH15
10	rs807022	102770327	A	0.2625	0.2788	G	0.08968	0.7646	0.9205	0.2766	0.5353	1.583	PDZD7
4	rs3733187	5815444	A	0.025	0.03125	G	0.08937	0.765	0.7949	0.7696	0.1759	3.592	EVC
4	rs3733189	5815635	T	0.025	0.03125	C	0.08937	0.765	0.7949	0.7696	0.1759	3.592	EVC
4	rs3755847	5815929	C	0.025	0.03125	T	0.08937	0.765	0.7949	0.7696	0.1759	3.592	EVC
4	rs190604099	8869149	T	0.025	0.03125	C	0.08937	0.765	0.7949	0.7696	0.1759	3.592	HMX1
8	rs142962579	61655556	T	0.025	0.03125	G	0.08937	0.765	0.7949	0.7696	0.1759	3.592	CHD7
10	rs202242499	73768236	T	0.025	0.03125	C	0.08937	0.765	0.7949	0.7696	0.1759	3.592	CHST3
10	rs117578356	73770693	G	0.025	0.03125	C	0.08937	0.765	0.7949	0.7696	0.1759	3.592	CHST3
12	rs41272775	48367162	A	0.025	0.03125	G	0.08937	0.765	0.7949	0.7696	0.1759	3.592	COL2A1
13	rs12720104	78549635	T	0.025	0.03125	C	0.08937	0.765	0.7949	0.7696	0.1759	3.592	EDNRB
5	rs72492454	149754365	A	0.0375	0.03125	G	0.08396	0.772	1.208	0.6525	0.3362	4.339	TCOF1
13	rs2027770	39459389	C	0.125	0.137	T	0.08296	0.7733	0.8997	0.3669	0.4383	1.847	FREM2
13	rs2226913	39460415	G	0.125	0.137	A	0.08296	0.7733	0.8997	0.3669	0.4383	1.847	FREM2
14	rs2400942	101320319	G	0.425	0.4423	A	0.08159	0.7752	0.9319	0.2468	0.5746	1.512	MEG3
22	rs72646967	19754091	C	0.5125	0.4952	A	0.0804	0.7768	1.072	0.2442	0.664	1.73	TBX1
2	rs3731858	223065870	G	0.2375	0.2524	C	0.07949	0.778	0.9226	0.2859	0.5267	1.616	PAX3
16	rs3213422	72042682	A	0.2625	0.2476	C	0.07949	0.778	1.082	0.2783	0.6268	1.866	DHODH
1	rs12025921	103573812	T	0.0125	0.01683	A	0.07916	0.7784	0.7396	1.076	0.08975	6.095	COL11A1
1	rs3795339	160011511	T	0.0125	0.01683	C	0.07916	0.7784	0.7396	1.076	0.08975	6.095	KCNJ10
1	rs145278250	215972292	G	0.0125	0.01683	C	0.07916	0.7784	0.7396	1.076	0.08975	6.095	USH2A
4	rs13113918	9998493	A	0.0125	0.01683	G	0.07916	0.7784	0.7396	1.076	0.08975	6.095	SLC2A9
4	rs79482316	126372626	T	0.0125	0.01683	A	0.07916	0.7784	0.7396	1.076	0.08975	6.095	FAT4
8	rs189137260	145006143	C	0.0125	0.01683	T	0.07916	0.7784	0.7396	1.076	0.08975	6.095	PLEC
19	rs188073178	8386411	T	0.0125	0.01683	C	0.07916	0.7784	0.7396	1.076	0.08975	6.095	RPS28
3	rs11914988	150661842	G	0.4375	0.4207	T	0.07782	0.7803	1.071	0.2463	0.661	1.736	CLRN1
23	rs3747350	43808330	G	0.03846	0.04717	A	0.07732	0.781	0.808	0.7681	0.1793	3.641	NDP
10	rs2135720	55755491	C	0.5	0.4832	T	0.07605	0.7827	1.07	0.2442	0.6628	1.726	PCDH15
4	rs3733591	9922130	C	0.35	0.3341	T	0.07562	0.7833	1.073	0.2564	0.6492	1.774	SLC2A9
1	rs148135241	216373416	C	0.05	0.05769	A	0.07454	0.7848	0.8596	0.5544	0.29	2.548	USH2A
3	rs78233713	189612726	T	0.05	0.05769	C	0.07454	0.7848	0.8596	0.5544	0.29	2.548	TP63
19	rs73060707	47260493	T	0.05	0.05769	C	0.07454	0.7848	0.8596	0.5544	0.29	2.548	FKRP
4	rs1014867	126412891	T	0.075	0.08413	C	0.07383	0.7858	0.8826	0.4598	0.3585	2.173	FAT4
11	rs72911011	6644600	T	0.075	0.08413	C	0.07383	0.7858	0.8826	0.4598	0.3585	2.173	DCHS1
14	rs6575805	101349017	G	0.45	0.4663	A	0.07209	0.7883	0.9363	0.2453	0.5789	1.514	RTL1
22	rs5746826	19767051	G	0.4125	0.3966	T	0.07042	0.7907	1.068	0.2482	0.6566	1.737	TBX1
12	rs3803183	48398080	T	0.4	0.4159	A	0.06965	0.7918	0.9364	0.249	0.5749	1.525	COL2A1
4	rs34840208	79387586	G	0.4625	0.4784	A	0.06771	0.7947	0.9383	0.2448	0.5807	1.516	FRAS1
4	rs2302075	5755542	C	0.1875	0.1755	A	0.06642	0.7966	1.084	0.3141	0.5858	2.007	EVC
10	rs807023	102770082	T	0.2625	0.2764	G	0.06554	0.7979	0.9316	0.2767	0.5416	1.603	PDZD7
9	rs1048215	108403163	A	0.4125	0.4279	T	0.06497	0.7988	0.9388	0.2478	0.5776	1.526	FKTN
22	rs2301558	19751829	T	0.1125	0.1226	C	0.06432	0.7998	0.9072	0.3841	0.4273	1.926	TBX1
1	rs2009923	215848062	T	0.3625	0.3774	C	0.06359	0.8009	0.9381	0.2536	0.5706	1.542	USH2A
1	rs2797235	215848641	T	0.3625	0.3774	C	0.06359	0.8009	0.9381	0.2536	0.5706	1.542	USH2A
4	rs1014866	126412575	A	0.1625	0.1514	G	0.06323	0.8015	1.087	0.3325	0.5666	2.086	FAT4
13	rs9603422	39343822	T	0.1625	0.1514	C	0.06323	0.8015	1.087	0.3325	0.5666	2.086	FREM2
3	rs78587006	45588857	C	0.075	0.06731	T	0.06218	0.8031	1.124	0.4674	0.4495	2.808	LARS2
4	rs1046322	6304448	A	0.075	0.06731	G	0.06218	0.8031	1.124	0.4674	0.4495	2.808	WFS1
1	rs10494217	119469188	T	0.1	0.09135	G	0.05972	0.8069	1.105	0.4097	0.4951	2.467	TBX15
10	rs41258305	123357482	C	0.1	0.09135	T	0.05972	0.8069	1.105	0.4097	0.4951	2.467	FGFR2
6	rs5370	12296255	T	0.275	0.2885	G	0.05951	0.8073	0.9356	0.2728	0.5482	1.597	EDN1
12	rs10747559	49434074	A	0.375	0.3894	C	0.05883	0.8084	0.9407	0.2519	0.5742	1.541	KMT2D
17	rs13706	38457151	A	0.3625	0.3486	G	0.05727	0.8109	1.063	0.2543	0.6456	1.749	CDC6
17	rs2120200	38460375	G	0.3625	0.3486	A	0.05727	0.8109	1.063	0.2543	0.6456	1.749	CDC6
7	rs2722974	83029438	T	0.4375	0.4231	C	0.0571	0.8111	1.061	0.2463	0.6545	1.719	SEMA3E
2	rs707718	72356449	G	0.4375	0.4519	T	0.0564	0.8123	0.9433	0.246	0.5825	1.528	CYP26B1
1	rs9659030	103342392	C	0.2375	0.25	T	0.05622	0.8126	0.9344	0.2861	0.5334	1.637	COL11A1
1	rs1676486	103354138	A	0.2375	0.25	G	0.05622	0.8126	0.9344	0.2861	0.5334	1.637	COL11A1
1	rs806109	6052581	G	0.0125	0.009615	A	0.05595	0.813	1.304	1.125	0.1438	11.82	KCNAB2
1	rs141539554	216243491	A	0.0125	0.009615	G	0.05595	0.813	1.304	1.125	0.1438	11.82	USH2A
2	rs376847318	72359095	A	0.0125	0.009615	G	0.05595	0.813	1.304	1.125	0.1438	11.82	CYP26B1
2	rs139410524	113975774	A	0.0125	0.009615	C	0.05595	0.813	1.304	1.125	0.1438	11.82	PAX8
3	rs35694511	189614916	T	0.0125	0.009615	A	0.05595	0.813	1.304	1.125	0.1438	11.82	TP63
4	rs13125646	9982330	A	0.0125	0.009615	G	0.05595	0.813	1.304	1.125	0.1438	11.82	SLC2A9
5	rs181102251	149759278	T	0.0125	0.009615	G	0.05595	0.813	1.304	1.125	0.1438	11.82	TCOF1
6	rs3734443	55740013	A	0.0125	0.009615	G	0.05595	0.813	1.304	1.125	0.1438	11.82	BMP5
7	rs190531579	42003596	G	0.0125	0.009615	A	0.05595	0.813	1.304	1.125	0.1438	11.82	GLI3
7	rs75796620	42005554	T	0.0125	0.009615	C	0.05595	0.813	1.304	1.125	0.1438	11.82	GLI3
8	rs147960212	61655194	G	0.0125	0.009615	A	0.05595	0.813	1.304	1.125	0.1438	11.82	CHD7
8	rs2068096	61765560	A	0.0125	0.009615	G	0.05595	0.813	1.304	1.125	0.1438	11.82	CHD7
10	rs201816080	55721637	A	0.0125	0.009615	G	0.05595	0.813	1.304	1.125	0.1438	11.82	PCDH15
10	rs151095465	73771794	G	0.0125	0.009615	A	0.05595	0.813	1.304	1.125	0.1438	11.82	CHST3
10	rs192320139	73772278	A	0.0125	0.009615	C	0.05595	0.813	1.304	1.125	0.1438	11.82	CHST3
10	rs116978399	76790630	A	0.0125	0.009615	G	0.05595	0.813	1.304	1.125	0.1438	11.82	KAT6B
10	rs3750819	123353315	G	0.0125	0.009615	C	0.05595	0.813	1.304	1.125	0.1438	11.82	FGFR2
13	rs552785988	28195050	T	0.0125	0.009615	G	0.05595	0.813	1.304	1.125	0.1438	11.82	POLR1D
13	rs145810460	39461028	A	0.0125	0.009615	G	0.05595	0.813	1.304	1.125	0.1438	11.82	FREM2
14	rs184473107	77741914	T	0.0125	0.009615	C	0.05595	0.813	1.304	1.125	0.1438	11.82	POMT2
14	rs370207480	95236194	A	0.0125	0.009615	G	0.05595	0.813	1.304	1.125	0.1438	11.82	GSC
14	rs1058009	101200860	A	0.0125	0.009615	G	0.05595	0.813	1.304	1.125	0.1438	11.82	DLK1
14	rs7501	101201273	T	0.0125	0.009615	G	0.05595	0.813	1.304	1.125	0.1438	11.82	DLK1
14	rs566658616	101347944	C	0.0125	0.009615	T	0.05595	0.813	1.304	1.125	0.1438	11.82	RTL1
18	rs28403611	48605249	G	0.0125	0.009615	A	0.05595	0.813	1.304	1.125	0.1438	11.82	SMAD4
19	rs199763441	46269681	A	0.0125	0.009615	G	0.05595	0.813	1.304	1.125	0.1438	11.82	SIX5
22	rs41298008	19766954	G	0.0125	0.009615	C	0.05595	0.813	1.304	1.125	0.1438	11.82	TBX1
22	rs41298852	19770973	C	0.0125	0.009615	T	0.05595	0.813	1.304	1.125	0.1438	11.82	TBX1
1	rs2235372	209960436	A	0.5	0.4856	G	0.05586	0.8132	1.059	0.2442	0.6565	1.71	IRF6
8	rs10103397	72111599	A	0.2625	0.25	G	0.05562	0.8136	1.068	0.2782	0.619	1.842	EYA1
8	rs2721939	116635942	C	0.1	0.1082	T	0.04696	0.8284	0.916	0.4047	0.4144	2.025	TRPS1
1	rs2235371	209964080	T	0.4125	0.4255	C	0.04631	0.8296	0.9481	0.2478	0.5833	1.541	IRF6
17	rs1568448	72912265	G	0.3125	0.3005	C	0.04595	0.8303	1.058	0.2639	0.6309	1.775	USH1G
4	rs6828631	5759860	G	0.1875	0.1779	A	0.04213	0.8374	1.067	0.3138	0.5766	1.973	EVC
4	rs56328334	5759986	T	0.1875	0.1779	C	0.04213	0.8374	1.067	0.3138	0.5766	1.973	EVC
11	rs7122587	6643976	T	0.075	0.08173	C	0.041	0.8395	0.911	0.4607	0.3693	2.247	DCHS1
3	rs11549809	45557707	A	0.175	0.1659	G	0.04018	0.8411	1.067	0.3224	0.567	2.007	LARS2
3	rs731684	52109841	C	0.4375	0.4495	T	0.0392	0.843	0.9525	0.246	0.5881	1.543	POC1A
22	rs86487	34022284	G	0.4375	0.4495	A	0.0392	0.843	0.9525	0.246	0.5881	1.543	LARGE
8	rs7819099	144992862	G	0.15	0.1587	A	0.03792	0.8456	0.9358	0.3407	0.48	1.825	PLEC
4	rs1567047	126372742	A	0.3875	0.399	G	0.03731	0.8468	0.9528	0.2504	0.5833	1.556	FAT4
5	rs6555888	169536150	A	0.05	0.05529	G	0.03646	0.8486	0.8993	0.556	0.3024	2.674	FOXI1
7	rs1528136	16129643	T	0.05	0.05529	C	0.03646	0.8486	0.8993	0.556	0.3024	2.674	ISPD
8	rs201070741	144998444	T	0.025	0.02885	C	0.03619	0.8491	0.8632	0.7737	0.1895	3.933	PLEC
10	rs79824710	55563129	A	0.025	0.02885	G	0.03619	0.8491	0.8632	0.7737	0.1895	3.933	PCDH15
14	rs7146650	101299927	T	0.025	0.02885	C	0.03619	0.8491	0.8632	0.7737	0.1895	3.933	MEG3
18	rs78306061	24128015	A	0.025	0.02885	G	0.03619	0.8491	0.8632	0.7737	0.1895	3.933	KCTD1
1	rs11164663	103548497	C	0.025	0.02163	A	0.03504	0.8515	1.16	0.7914	0.2458	5.47	COL11A1
3	rs117490541	52109349	A	0.025	0.02163	G	0.03504	0.8515	1.16	0.7914	0.2458	5.47	POC1A
6	rs150657531	12296832	A	0.025	0.02163	G	0.03504	0.8515	1.16	0.7914	0.2458	5.47	EDN1
8	rs34803322	144996111	T	0.025	0.02163	C	0.03504	0.8515	1.16	0.7914	0.2458	5.47	PLEC
23	rs138984044	70343521	A	0.01923	0.01572	T	0.03446	0.8527	1.227	1.106	0.1405	10.72	MED12
1	rs12034326	155214473	A	0.25	0.2404	G	0.03382	0.8541	1.053	0.2825	0.6054	1.833	GBA
1	rs1856161	209959168	T	0.4125	0.4231	C	0.03079	0.8607	0.9574	0.2478	0.589	1.556	IRF6
1	rs77077945	52839012	T	0.0375	0.03365	C	0.02999	0.8625	1.119	0.6483	0.314	3.986	ORC1
4	rs3749484	79462781	C	0.0375	0.03365	T	0.02999	0.8625	1.119	0.6483	0.314	3.986	FRAS1
7	rs7782939	16460893	G	0.3125	0.3029	T	0.0293	0.8641	1.046	0.2638	0.6239	1.754	ISPD
1	rs2236518	3352872	A	0.45	0.4399	C	0.02774	0.8677	1.042	0.2455	0.6439	1.685	PRDM16
21	rs3737438	47811272	T	0.45	0.4399	C	0.02774	0.8677	1.042	0.2455	0.6439	1.685	PCNT
18	rs513957	24209150	G	0.2125	0.2043	A	0.02744	0.8684	1.051	0.2991	0.5846	1.889	KCTD1
5	rs2277944	169533240	A	0.4875	0.4976	G	0.02736	0.8686	0.9604	0.2442	0.5951	1.55	FOXI1
5	rs6873124	169535734	A	0.4875	0.4976	C	0.02736	0.8686	0.9604	0.2442	0.5951	1.55	FOXI1
1	rs3753841	103379918	G	0.3	0.2909	A	0.02706	0.8693	1.045	0.2668	0.6194	1.763	COL11A1
8	rs6985168	61780289	C	0.2875	0.2788	T	0.02491	0.8746	1.044	0.2701	0.6146	1.772	CHD7
8	rs4738834	61779681	A	0.275	0.2668	C	0.02284	0.8799	1.042	0.2738	0.6094	1.783	CHD7
9	rs2010861	108402805	T	0.1875	0.1947	G	0.02236	0.8811	0.9544	0.3121	0.5177	1.759	FKTN
10	rs11004439	56423968	C	0.175	0.1683	A	0.02161	0.8831	1.048	0.3221	0.5577	1.971	PCDH15
13	rs1868463	39266484	A	0.2375	0.2452	G	0.02153	0.8834	0.9589	0.2864	0.547	1.681	FREM2
6	rs3756991	55620218	A	0.0375	0.04087	C	0.01964	0.8886	0.9144	0.6385	0.2616	3.196	BMP5
14	rs876374	101204203	A	0.25	0.2428	C	0.01892	0.8906	1.04	0.2824	0.5977	1.808	DLK1
14	rs876375	101204319	G	0.25	0.2428	A	0.01892	0.8906	1.04	0.2824	0.5977	1.808	DLK1
8	rs6984820	144993324	T	0.15	0.1442	C	0.018	0.8933	1.047	0.3428	0.5348	2.05	PLEC
8	rs11136336	145007187	A	0.15	0.1442	G	0.018	0.8933	1.047	0.3428	0.5348	2.05	PLEC
1	rs148395062	103385900	T	0.0125	0.01442	C	0.01783	0.8938	0.865	1.087	0.1027	7.283	COL11A1
2	rs185867776	149270915	T	0.0125	0.01442	C	0.01783	0.8938	0.865	1.087	0.1027	7.283	MBD5
2	rs79470996	227917112	A	0.0125	0.01442	G	0.01783	0.8938	0.865	1.087	0.1027	7.283	COL4A4
3	rs148167639	45554645	C	0.0125	0.01442	G	0.01783	0.8938	0.865	1.087	0.1027	7.283	LARS2
3	rs187218889	150690487	T	0.0125	0.01442	G	0.01783	0.8938	0.865	1.087	0.1027	7.283	CLRN1
4	rs138275098	126373858	T	0.0125	0.01442	C	0.01783	0.8938	0.865	1.087	0.1027	7.283	FAT4
5	rs140981366	94818236	T	0.0125	0.01442	C	0.01783	0.8938	0.865	1.087	0.1027	7.283	TTC37
11	rs187431094	62389547	T	0.0125	0.01442	G	0.01783	0.8938	0.865	1.087	0.1027	7.283	B3GAT3
13	rs77886481	39266397	A	0.0125	0.01442	G	0.01783	0.8938	0.865	1.087	0.1027	7.283	FREM2
13	rs12716722	78492856	C	0.0125	0.01442	T	0.01783	0.8938	0.865	1.087	0.1027	7.283	EDNRB
14	rs3742637	61111957	A	0.0125	0.01442	C	0.01783	0.8938	0.865	1.087	0.1027	7.283	SIX1
21	rs35147998	47852085	A	0.0125	0.01442	G	0.01783	0.8938	0.865	1.087	0.1027	7.283	PCNT
4	rs3733589	9987324	A	0.3875	0.3798	G	0.01683	0.8968	1.033	0.2507	0.632	1.689	SLC2A9
4	rs11737221	5795412	C	0.45	0.4423	T	0.01609	0.8991	1.032	0.2455	0.6377	1.669	EVC
8	rs6558406	144992103	C	0.1625	0.1683	T	0.01603	0.8993	0.9591	0.3302	0.5021	1.832	PLEC
22	rs16992986	34157526	A	0.2125	0.2188	G	0.01539	0.9013	0.9637	0.2979	0.5375	1.728	LARGE
2	rs887842	72356627	T	0.4375	0.4447	G	0.01414	0.9054	0.9712	0.246	0.5996	1.573	CYP26B1
1	rs401269	216347452	A	0.2125	0.2067	C	0.01357	0.9073	1.035	0.2989	0.5763	1.86	USH2A
1	rs439940	216347556	G	0.2125	0.2067	A	0.01357	0.9073	1.035	0.2989	0.5763	1.86	USH2A
3	rs3796242	150690439	A	0.225	0.2308	T	0.01262	0.9106	0.9677	0.2919	0.5461	1.715	CLRN1
1	rs11542389	6158995	A	0.35	0.3438	G	0.0116	0.9142	1.028	0.2561	0.6223	1.698	KCNAB2
1	rs3789528	6160609	T	0.35	0.3438	C	0.0116	0.9142	1.028	0.2561	0.6223	1.698	KCNAB2
4	rs1046325	6304469	G	0.1	0.09615	A	0.01136	0.9151	1.044	0.4081	0.4694	2.324	WFS1
5	rs55762796	169535758	T	0.05	0.05288	A	0.01124	0.9156	0.9426	0.5578	0.3159	2.813	FOXI1
21	rs2249057	47773103	A	0.4	0.4062	C	0.01087	0.9169	0.9744	0.2491	0.598	1.588	PCNT
2	rs80109666	228118867	A	0.15	0.1538	G	0.00765	0.9303	0.9706	0.3413	0.4972	1.895	COL4A3
8	rs6992333	144993377	G	0.15	0.1538	A	0.00765	0.9303	0.9706	0.3413	0.4972	1.895	PLEC
8	rs7016416	144997656	T	0.15	0.1538	C	0.00765	0.9303	0.9706	0.3413	0.4972	1.895	PLEC
8	rs1140522	144998169	T	0.15	0.1538	C	0.00765	0.9303	0.9706	0.3413	0.4972	1.895	PLEC
8	rs2857829	144998190	G	0.15	0.1538	A	0.00765	0.9303	0.9706	0.3413	0.4972	1.895	PLEC
21	rs2073380	47863757	C	0.45	0.4447	A	0.007596	0.9305	1.022	0.2454	0.6315	1.653	PCNT
4	rs1805070	6303680	G	0.0625	0.0601	A	0.006823	0.9342	1.043	0.5059	0.3869	2.81	WFS1
4	rs1132456	8868848	G	0.375	0.3798	A	0.006589	0.9353	0.9797	0.2521	0.5978	1.606	HMX1
7	rs77315223	107356505	T	0.0625	0.0649	C	0.006424	0.9361	0.9605	0.5029	0.3584	2.574	SLC26A4
4	rs2276961	10022981	T	0.4375	0.4327	C	0.006315	0.9367	1.02	0.2461	0.6295	1.652	SLC2A9
22	rs41298840	19753449	G	0.5	0.4952	A	0.006204	0.9372	1.019	0.2442	0.6317	1.645	TBX1
8	rs11783799	145008560	G	0.15	0.1466	A	0.006054	0.938	1.027	0.3424	0.5249	2.009	PLEC
1	rs1805049	216348764	C	0.2125	0.2163	T	0.005867	0.9389	0.9774	0.2981	0.5449	1.753	USH2A
8	rs6558405	144991176	C	0.1625	0.1659	T	0.005507	0.9408	0.9758	0.3305	0.5105	1.865	PLEC
9	rs117592152	117165172	T	0.1125	0.1154	G	0.005489	0.9409	0.9718	0.3857	0.4564	2.07	DFNB31
1	rs149526015	103431058	G	0.025	0.02644	T	0.005469	0.941	0.9441	0.7786	0.2052	4.342	COL11A1
1	rs79854131	215797845	A	0.025	0.02644	C	0.005469	0.941	0.9441	0.7786	0.2052	4.342	USH2A
2	rs77956519	45232535	C	0.025	0.02644	G	0.005469	0.941	0.9441	0.7786	0.2052	4.342	SIX2
11	rs75316688	62388118	A	0.025	0.02644	G	0.005469	0.941	0.9441	0.7786	0.2052	4.342	B3GAT3
12	rs147212187	49445528	C	0.025	0.02644	G	0.005469	0.941	0.9441	0.7786	0.2052	4.342	KMT2D
14	rs941575	101295830	G	0.025	0.02644	C	0.005469	0.941	0.9441	0.7786	0.2052	4.342	MEG3
22	rs117199378	34157494	T	0.025	0.02644	C	0.005469	0.941	0.9441	0.7786	0.2052	4.342	LARGE
4	rs12504081	79205699	A	0.3625	0.3582	T	0.00546	0.9411	1.019	0.2541	0.6193	1.677	FRAS1
12	rs139469030	49412921	A	0.05	0.04808	G	0.005389	0.9415	1.042	0.5619	0.3465	3.134	KMT2D
16	rs3743767	51170831	G	0.05	0.04808	A	0.005389	0.9415	1.042	0.5619	0.3465	3.134	SALL1
8	rs4237040	61779936	T	0.275	0.2788	G	0.004943	0.944	0.981	0.2732	0.5742	1.676	CHD7
14	rs10144415	61112667	G	0.1375	0.1346	C	0.004779	0.9449	1.025	0.355	0.5111	2.055	SIX1
14	rs3742636	61180657	T	0.3375	0.3413	G	0.004419	0.947	0.983	0.2581	0.5928	1.63	SIX4
1	rs34324678	6160115	A	0.35	0.3462	G	0.004382	0.9472	1.017	0.2561	0.6157	1.68	KCNAB2
4	rs13303225	8869587	T	0.0375	0.03606	C	0.003991	0.9496	1.042	0.6446	0.2945	3.684	HMX1
14	rs45598032	101325712	A	0.075	0.07692	G	0.003508	0.9528	0.973	0.4626	0.3929	2.409	MEG3
2	rs3752895	227886773	G	0.4125	0.4159	A	0.003129	0.9554	0.9862	0.2479	0.6066	1.603	COL4A4
7	rs3823720	42001171	A	0.4125	0.4159	G	0.003129	0.9554	0.9862	0.2479	0.6066	1.603	GLI3
8	rs2280917	61780220	T	0.2625	0.2596	C	0.002901	0.957	1.015	0.2776	0.5891	1.749	CHD7
1	rs17127270	103405892	A	0.025	0.02404	G	0.002628	0.9591	1.041	0.7844	0.2238	4.843	COL11A1
3	rs7610357	45527218	T	0.025	0.02404	C	0.002628	0.9591	1.041	0.7844	0.2238	4.843	LARS2
3	rs2128361	45533224	G	0.025	0.02404	A	0.002628	0.9591	1.041	0.7844	0.2238	4.843	LARS2
3	rs76185256	45590891	G	0.025	0.02404	A	0.002628	0.9591	1.041	0.7844	0.2238	4.843	LARS2
4	rs76491994	126372975	C	0.025	0.02404	A	0.002628	0.9591	1.041	0.7844	0.2238	4.843	FAT4
4	rs5344	148465299	G	0.025	0.02404	A	0.002628	0.9591	1.041	0.7844	0.2238	4.843	EDNRA
8	rs77825059	72211326	A	0.025	0.02404	G	0.002628	0.9591	1.041	0.7844	0.2238	4.843	EYA1
8	rs3824193	116421946	C	0.025	0.02404	A	0.002628	0.9591	1.041	0.7844	0.2238	4.843	TRPS1
9	rs146273185	117241002	T	0.025	0.02404	C	0.002628	0.9591	1.041	0.7844	0.2238	4.843	DFNB31
14	rs149669464	51219249	T	0.025	0.02404	C	0.002628	0.9591	1.041	0.7844	0.2238	4.843	NIN
15	rs10456	78398146	A	0.025	0.02404	G	0.002628	0.9591	1.041	0.7844	0.2238	4.843	CIB2
1	rs1763347	103354428	A	0.25	0.2476	G	0.002079	0.9636	1.013	0.2821	0.5827	1.761	COL11A1
22	rs115076367	33778028	G	0.0375	0.03846	A	0.001684	0.9673	0.974	0.6413	0.2771	3.424	LARGE
5	rs11205	118861713	G	0.375	0.3726	A	0.001658	0.9675	1.01	0.2522	0.6163	1.656	HSD17B4
4	rs5333	148461037	C	0.2	0.2019	T	0.001542	0.9687	0.9881	0.305	0.5434	1.797	EDNRA
4	rs5334	148461073	A	0.2	0.2019	G	0.001542	0.9687	0.9881	0.305	0.5434	1.797	EDNRA
1	rs200593470	1956971	A	0.0125	0.01202	G	0.001298	0.9713	1.041	1.102	0.1199	9.027	GABRD
1	rs2235376	209975357	T	0.0125	0.01202	C	0.001298	0.9713	1.041	1.102	0.1199	9.027	IRF6
2	rs138478634	72360331	A	0.0125	0.01202	G	0.001298	0.9713	1.041	1.102	0.1199	9.027	CYP26B1
2	rs184776061	227872257	G	0.0125	0.01202	A	0.001298	0.9713	1.041	1.102	0.1199	9.027	COL4A4
3	rs184452906	189612918	C	0.0125	0.01202	T	0.001298	0.9713	1.041	1.102	0.1199	9.027	TP63
3	rs186295449	189614768	G	0.0125	0.01202	T	0.001298	0.9713	1.041	1.102	0.1199	9.027	TP63
4	rs142651446	6279223	G	0.0125	0.01202	A	0.001298	0.9713	1.041	1.102	0.1199	9.027	WFS1
4	rs144951440	6302757	C	0.0125	0.01202	T	0.001298	0.9713	1.041	1.102	0.1199	9.027	WFS1
4	rs117016099	126329912	C	0.0125	0.01202	T	0.001298	0.9713	1.041	1.102	0.1199	9.027	FAT4
7	rs191433411	16130736	G	0.0125	0.01202	A	0.001298	0.9713	1.041	1.102	0.1199	9.027	ISPD
7	rs141414600	27140029	G	0.0125	0.01202	A	0.001298	0.9713	1.041	1.102	0.1199	9.027	HOXA2
8	rs185790521	144999876	T	0.0125	0.01202	C	0.001298	0.9713	1.041	1.102	0.1199	9.027	PLEC
9	rs16924759	108398563	A	0.0125	0.01202	T	0.001298	0.9713	1.041	1.102	0.1199	9.027	FKTN
1	rs1053074	160009121	C	0.325	0.3269	A	0.001128	0.9732	0.9913	0.2606	0.5948	1.652	KCNJ10
8	rs6558407	144995494	T	0.15	0.1514	C	0.001088	0.9737	0.9888	0.3417	0.5061	1.932	PLEC
8	rs11777402	144995736	A	0.15	0.1514	G	0.001088	0.9737	0.9888	0.3417	0.5061	1.932	PLEC
8	rs7833924	144996029	G	0.15	0.1514	A	0.001088	0.9737	0.9888	0.3417	0.5061	1.932	PLEC
8	rs11778026	144996408	G	0.15	0.1514	T	0.001088	0.9737	0.9888	0.3417	0.5061	1.932	PLEC
8	rs7002002	144997927	A	0.15	0.1514	G	0.001088	0.9737	0.9888	0.3417	0.5061	1.932	PLEC
8	rs55895668	145001031	C	0.15	0.1514	T	0.001088	0.9737	0.9888	0.3417	0.5061	1.932	PLEC
8	rs11136334	145001588	T	0.15	0.1514	C	0.001088	0.9737	0.9888	0.3417	0.5061	1.932	PLEC
8	rs3135109	145001784	G	0.15	0.1514	A	0.001088	0.9737	0.9888	0.3417	0.5061	1.932	PLEC
2	rs2228556	227892619	T	0.425	0.4231	C	0.001016	0.9746	1.008	0.247	0.6211	1.635	COL4A4
2	rs2229813	227892720	T	0.425	0.4231	C	0.001016	0.9746	1.008	0.247	0.6211	1.635	COL4A4
2	rs2229812	227896886	T	0.425	0.4231	C	0.001016	0.9746	1.008	0.247	0.6211	1.635	COL4A4
2	rs10203363	227896976	T	0.425	0.4231	C	0.001016	0.9746	1.008	0.247	0.6211	1.635	COL4A4
7	rs846266	42088222	T	0.425	0.4231	C	0.001016	0.9746	1.008	0.247	0.6211	1.635	GLI3
9	rs2274159	117166246	G	0.425	0.4231	A	0.001016	0.9746	1.008	0.247	0.6211	1.635	DFNB31
12	rs1168308	66742183	A	0.425	0.4231	G	0.001016	0.9746	1.008	0.247	0.6211	1.635	GRIP1
4	rs7660664	79387442	T	0.225	0.2236	C	0.0008035	0.9774	1.008	0.2925	0.5684	1.789	FRAS1
16	rs510862	88872511	T	0.1	0.101	C	0.0006844	0.9791	0.9894	0.4067	0.4459	2.195	CDT1
7	rs11773533	16129214	A	0.3375	0.3389	G	0.0006232	0.9801	0.9936	0.2581	0.5991	1.648	ISPD
7	rs201756228	16128987	G	0.35	0.3486	A	0.0006145	0.9802	1.006	0.256	0.6093	1.662	ISPD
2	rs1054413	227867719	A	0.4125	0.4111	G	0.0005765	0.9808	1.006	0.248	0.6187	1.636	COL4A4
2	rs56324594	227868854	T	0.4125	0.4111	C	0.0005765	0.9808	1.006	0.248	0.6187	1.636	COL4A4
2	rs2228557	227872182	A	0.4125	0.4111	G	0.0005765	0.9808	1.006	0.248	0.6187	1.636	COL4A4
1	rs1878745	1991014	A	0.4625	0.4639	G	0.0005613	0.9811	0.9942	0.2448	0.6153	1.607	PRKCZ
8	rs6993938	145011204	G	0.15	0.149	A	0.0004887	0.9824	1.008	0.342	0.5154	1.97	PLEC
8	rs7155	144989462	G	0.1625	0.1635	A	0.000454	0.983	0.993	0.3308	0.5192	1.899	PLEC
8	rs1065837	144990335	A	0.1625	0.1635	G	0.000454	0.983	0.993	0.3308	0.5192	1.899	PLEC
8	rs7014582	144990528	G	0.1625	0.1635	A	0.000454	0.983	0.993	0.3308	0.5192	1.899	PLEC
1	rs2843157	2240383	T	0.05	0.05048	C	0.000324	0.9856	0.99	0.5597	0.3305	2.965	SKI
12	rs13277	66786091	G	0.05	0.05048	C	0.000324	0.9856	0.99	0.5597	0.3305	2.965	GRIP1
7	rs12539174	16127297	T	0.3375	0.3365	G	0.0002778	0.9867	1.004	0.2582	0.6055	1.666	ISPD
16	rs11866418	1035456	G	0.35	0.351	A	0.0002724	0.9868	0.9958	0.2559	0.603	1.644	SOX8
7	rs3735361	42000924	C	0.4	0.399	T	0.0002587	0.9872	1.004	0.2492	0.616	1.636	GLI3
1	rs12731843	103491461	G	0.075	0.07452	T	0.0002247	0.988	1.007	0.4637	0.4058	2.499	COL11A1
1	rs71664966	103496792	G	0.075	0.07452	A	0.0002247	0.988	1.007	0.4637	0.4058	2.499	COL11A1
4	rs1805069	6303248	A	0.075	0.07452	G	0.0002247	0.988	1.007	0.4637	0.4058	2.499	WFS1
10	rs755793	123310871	G	0.075	0.07452	A	0.0002247	0.988	1.007	0.4637	0.4058	2.499	FGFR2
15	rs11547207	78423596	C	0.1375	0.137	A	0.0001311	0.9909	1.004	0.3546	0.5011	2.012	CIB2
8	rs7822511	144992361	C	0.175	0.1755	T	0.0001072	0.9917	0.9967	0.3212	0.531	1.871	PLEC
16	rs480727	88872229	A	0.2625	0.262	G	8.019e-05	0.9929	1.002	0.2775	0.5819	1.727	CDT1
4	rs1383180	5785442	A	0.3	0.3005	G	7.379e-05	0.9931	0.9977	0.2664	0.5919	1.682	EVC
4	rs6848370	5815181	T	0.425	0.4255	C	6.345e-05	0.9936	0.998	0.247	0.6151	1.619	EVC
2	rs16828718	149271144	G	0.125	0.125	T	0	1	1	0.3691	0.4851	2.062	MBD5
2	rs73965448	149271209	C	0.125	0.125	T	0	1	1	0.3691	0.4851	2.062	MBD5
2	rs16828726	149271642	A	0.125	0.125	G	0	1	1	0.3691	0.4851	2.062	MBD5
2	rs7601936	149271991	G	0.125	0.125	A	0	1	1	0.3691	0.4851	2.062	MBD5
